# Supplementary material for: Genetic basis of geographical differentiation and breeding selection for wheat plant architecture traits
Source: Genome Biol. 2023 May 12;24:114. doi: 10.1186/s13059-023-02932-x (PMC10176713; doi:10.1186/s13059-023-02932-x)
Supplement: Supplementary file 1 — Additional file 1: Figure S1. Phylogenetic relationships and population structures. Figure S2. Geographical distribution and breeding selection of the haplotype blocks associated with the length of the second internode on chromosome 1A. Figure S3. Geographical distribution and breeding selection of the haplotype blocks associated with the length of the third internode on chromosome 3D. Figure S4. Geographical distribution and breeding selection of the haplotype blocks associated with the length of the fourth internode on chromosome 2A. Figure S5. The evolutionary relationship of the haplotypes for the loci for the length of second internode, third internode, four internode. [file 13059_2023_2932_MOESM1_ESM.xlsx]

## Sheet: Table S1 
Table S1 Summary of the 306 worldwide wheat accessions
Accession ID	Genus	Species	Type	Growth Class	Hardess	Country	Area	Peduncle length haplotype	Seconde internode length haplotype	Third internode length haplotype	Fourth internode length haplotype	Haplotypes of TraesCS1A02G064800	Eight Traits
								Y1-PL-1A-1	Y1-SIL-1A-2	Y1-TIL-3D-1	Y1-FIL-2A-3		PL	SIL	TIL	FIL	MSL	STL	LTL	LTL_STL
Apex	Triticum	aestivum	NA	Winter	Hard	Canada	North America	HapPL-S	HapSIL-L	HapTIL-S	HapFIL-L		62.535	34.285	26.7	16.5474	141.229	130.358	158.9	28.3358
Aronde	Triticum	aestivum	NA	Spring	Hard	France	Europe	HapPL-L	HapSIL-L	HapTIL-S	HapFIL-L	hap2	53.48	28.785	20.195	17.7	146.23	114.3	144.25	29.95
BaiMaZha	Triticum	aestivum	Landrace	Spring	Mixed	China	Asia (except Middle East)	HapPL-M	HapSIL-L	HapTIL-S	HapFIL-L	hap1	42.9608	27.8609	22.0798	15.191	117.212	105.15	125.25	20.1
BaiQiuMai	Triticum	aestivum	Landrace	Winter	Hard	China	Asia (except Middle East)	HapPL-M	HapSIL-L	HapTIL-S	HapFIL-L	hap1	46.32	31.965	24.005	21.46	147.715	129	157.1	28.1
BaiYouMai	Triticum	aestivum	Landrace	Spring	Hard	China	Asia (except Middle East)	HapPL-M	HapSIL-L	HapTIL-S	HapFIL-L	hap1	58.4	32.11	24.27	18.4017	149.238	131.445	159.9	28.0968
Baldmin	Triticum	aestivum	NA	Spring	Hard	Australia	Oceania	HapPL-S	HapSIL-L	HapTIL-S	HapFIL-L	hap4	47.0145	30.142	22.2888	16.8538	120.645	101.8	131.14	29.34
BeiJing8	Triticum	aestivum	Cultivar	Winter	Mixed	China	Asia (except Middle East)	HapPL-L	HapSIL-L	HapTIL-S	HapFIL-L		44.65	28.705	21.26	17.08	130.756	109	131.55	22.55
BenDiHuangHuaMai	Triticum	aestivum	Landrace	Winter	Soft	China	Asia (except Middle East)	HapPL-M	HapSIL-L	HapTIL-S	HapFIL-L	hap1	47.7647	29.3192	23.1013	20.0145	136.385	120.802	142.684	21.9172
Bluesky	Triticum	aestivum	Cultivar	Spring	Hard	Canada	North America	HapPL-L	HapSIL-L	HapTIL-S	HapFIL-S	hap2	53.155	25.5	17.805	13.69	128.795	106.025	127.075	21.05
Canberra	Triticum	aestivum	NA	Facultative (Intermediate)	Soft	Australia	Oceania	HapPL-S	HapSIL-L	HapTIL-S	HapFIL-L	hap4	54.0654	31.1362	22.41	18.3409	139.335	119.15	145.65	26.5
ChangZhi6406	Triticum	aestivum	Cultivar	Winter	Mixed	China	Asia (except Middle East)	HapPL-S	HapSIL-L	HapTIL-S	HapFIL-L	hap4	40.24	23.625	18.17	13.5375	125.306	92.875	111.1	18.225
ChuShanBao	Triticum	aestivum	Landrace	Winter	Mixed	China	Asia (except Middle East)	HapPL-S	HapSIL-L	HapTIL-S	HapFIL-L		52.5	29.26	23.995	20.5777	133.685	118.7	145.275	26.575
CItr11478	Triticum	aestivum	Traditional cultivar/Landrace	Spring	Hard	Former Soviet Union	Europe	HapPL-L	HapSIL-L	HapTIL-S	HapFIL-L	hap2	60.4824	26.6617	23.4267	20.6186	138.493	124.975	157.85	32.875
CItr12808	Triticum	aestivum	Other	Winter	Soft	Israel	Middle East	HapPL-S	HapSIL-L	HapTIL-S	HapFIL-L	hap3	43.3451	28.215	23.115	17.7963	112.81	97.675	129.05	26.6577
CItr14350	Triticum	aestivum	Breeding/Research Material	Spring	Hard	Argentina	South America	HapPL-L	HapSIL-L	HapTIL-S	HapFIL-L	hap2	54.984	26.0138	21.2575	14.7104	125.798	107.553	133.758	26.2174
CItr14766	Triticum	aestivum	Traditional cultivar/Landrace	Spring	Soft	Ethiopia	Africa	HapPL-L	HapSIL-L	HapTIL-S	HapFIL-L	hap2	54.0862	27.275	20.2253	15.0429	133.907	100.758	128.812	28.4209
CItr15090	Triticum	aestivum	Other	Spring	Hard	Canada	North America	HapPL-S	HapSIL-L	HapTIL-S	HapFIL-L	hap3	53.425	33.1621	23.595	17.095	144.79	113.375	145.775	32.4
CItr1517	Triticum	aestivum	Advanced/improved cultivar	Spring	Hard	Belarus	Europe	HapPL-S	HapSIL-L	HapTIL-S	HapFIL-L	hap4	57.925	30.505	21.87	16.8994	143.113	125.1	152.6	27.5
CItr15200	Triticum	aestivum	Other	Spring	Hard	Kenya	Africa	HapPL-L	HapSIL-S	HapTIL-S	HapFIL-L	hap2	52.435	28.655	19.675	14.3611	122.711	106.925	129.6	22.675
CItr15511	Triticum	aestivum	Traditional cultivar/Landrace	Spring	Hard	Tunisia	Africa	HapPL-L	HapSIL-L	HapTIL-L	HapFIL-L	hap2	54.795	27.065	21.12	15.3579	137.718	107.25	128.075	20.825
CItr17443	Triticum	aestivum	Other	Spring	Soft	Libya	Africa	HapPL-S	HapSIL-L	HapTIL-S	HapFIL-L	hap1	36.97	23.09	15.495	11.4073	99.5332	81.825	104.525	22.7
CItr2608	Triticum	aestivum	Traditional cultivar/Landrace	Facultative type mixed with some Winter types	Hard	Romania	Europe	HapPL-L	HapSIL-L	HapTIL-S	HapFIL-L	hap2	50.8006	29.4181	22.039	17.751	143.665	111.723	137.817	26.1259
CItr2804	Triticum	aestivum	Traditional cultivar/Landrace	Spring	Hard	Mexico	North America	HapPL-S	HapSIL-L	HapTIL-S	HapFIL-L	hap4	55.8978	26.304	22.8116	18.4216	126.828	118.598	146.975	28.2551
CItr4646	Triticum	aestivum	Advanced/improved cultivar	Facultative (Intermediate)	Hard	USA	North America	HapPL-S	HapSIL-L	HapTIL-S	HapFIL-L	hap3	59.359	31.8712	25.2828	20.51	146.885	123.6	161.9	38.3
CItr6622	Triticum	aestivum	Other	Facultative (Intermediate)	Hard	Canada	North America	HapPL-L	HapSIL-L	HapTIL-S	HapFIL-L	hap2	53.7539	32.2446	24.7546	18.7131	143.65	111.849	154.592	41.7129
CItr7706	Triticum	aestivum	Traditional cultivar/Landrace	Spring	Hard	Russia	Europe	HapPL-L	HapSIL-L	HapTIL-S	HapFIL-L	hap2	58.7353	28.9697	24.3447	19.7009	158.14	130.273	162.738	32.4902
CItr8160	Triticum	aestivum	Traditional cultivar/Landrace	Spring	Soft	Ethiopia	Africa	HapPL-S	HapSIL-L	HapTIL-S	HapFIL-L	hap3	53.2911	27.6289	21.4927	16.7658	135.846	111.262	135.084	23.4685
CItr9348	Triticum	aestivum	Other	Spring	Hard	Sweden	Europe	HapPL-L	HapSIL-L	HapTIL-S	HapFIL-L	hap2	52.772	28.3378	24.1889	22.5196	151.766	117.418	156.354	38.58
CItr9358	Triticum	aestivum	Traditional cultivar/Landrace	Winter	Hard	Finland	Europe	HapPL-S	HapSIL-L	HapTIL-S	HapFIL-L	hap3	45.1387	29.6465	26.4972	18.4588	136.216	111.575	139.338	27.8074
Cohumbus	Triticum	aestivum	NA	Spring	Hard	Canada	North America	HapPL-L	HapSIL-L	HapTIL-L	HapFIL-L	hap2	51.82	30.84	24.3232	18.3933	120.085	109.125	140.2	31.075
CongYangHongMai	Triticum	aestivum	Landrace	Winter	Soft	China	Asia (except Middle East)	HapPL-M	HapSIL-L	HapTIL-S	HapFIL-L	hap1	43.7548	29.4333	24.9706	19.6476	122.666	122.65	149.275	26.625
DaHongMai	Triticum	aestivum	Landrace	Spring	Hard	China	Asia (except Middle East)	HapPL-L	HapSIL-L	HapTIL-S	HapFIL-S	hap2	53.6967	25.4341	20.6995	16.5015	125.228	111.45	136.25	24.8
DaKouMai	Triticum	aestivum	Landrace	Spring	Soft	China	Asia (except Middle East)	HapPL-M	HapSIL-L	HapTIL-S	HapFIL-L	hap1	47.8983	31.7327	22.6769	17.8526	106.466	117.103	147.993	32.0509
Darius	Triticum	aestivum	Cultivar	Spring	Hard	France	Europe	HapPL-S	HapSIL-L	HapTIL-S	HapFIL-L	hap3	37.285	22.99	17.515	12.5458	100.249	88.75	104.525	15.775
Darkan	Triticum	aestivum	NA	Spring	Hard	Australia	Oceania	HapPL-S	HapSIL-L	HapTIL-S	HapFIL-L	hap4	52.03	30.39	19.365	13.885	130.621	96.75	130.95	34.2
Dawbul	Triticum	aestivum	NA	Winter	Hard	Canada	North America	HapPL-L	HapSIL-L	HapTIL-S	HapFIL-L	hap2	52.46	27.835	23.8155	22.2289	150.578	132.9	161.85	28.95
DaYuHua	Triticum	aestivum	Landrace	Winter	Hard	China	Asia (except Middle East)	HapPL-M	HapSIL-L	HapTIL-S	HapFIL-L	hap1	51.695	35.22	24.9967	20.7061	145.071	120.575	154.125	33.55
DianXiHongKeYangMai	Triticum	aestivum	Landrace	Spring	Hard	China	Asia (except Middle East)	HapPL-L	HapSIL-L	HapTIL-S	HapFIL-L	hap2	38.6446	32.8061	24.1141	18.323	139.503	102.051	130.931	29.0634
FengKang2	Triticum	aestivum	Advanced/improved cultivar	Winter	Hard	China	Asia (except Middle East)	HapPL-S	HapSIL-L	HapTIL-S	HapFIL-L	hap4	32.28	24.4462	18.08	14.96	94.9676	93.425	110.75	17.325
FengMai11	Triticum	aestivum	Cultivar	Winter	Mixed	China	Asia (except Middle East)	HapPL-S	HapSIL-S	HapTIL-S	HapFIL-S	hap3	44.665	26.305	18.52	14.5518	123.947	100.725	119.95	19.225
Funo	Triticum	aestivum	Cultivar	Spring	Soft	Italy	Europe	HapPL-S	HapSIL-L	HapTIL-S	HapFIL-S	hap3	41.615	27.045	22.545	16.7312	123.835	101.4	123.725	22.325
GaoYuan506	Triticum	aestivum	Cultivar	Spring	Hard	China	Asia (except Middle East)	HapPL-S	HapSIL-L	HapTIL-S	HapFIL-S		41.82	23.4362	13.085	8.80797	89.2236	84.525	102.315	17.79
Glenlea	Triticum	aestivum	NA	Spring	Soft	Canada	North America	HapPL-L	HapSIL-L	HapTIL-S	HapFIL-L	hap2	52.275	25.77	20.815	18.305	146.823	110.65	144.15	33.5
Gluclub	Triticum	aestivum	NA	Spring	Soft	Australia	Oceania	HapPL-S	HapSIL-L	HapTIL-S	HapFIL-L	hap4	51.015	31.18	21.8355	14.9186	123.158	96.225	126.65	30.425
HanZhongBai	Triticum	aestivum	Landrace	Winter	Mixed	China	Asia (except Middle East)	HapPL-S	HapSIL-L	HapTIL-S	HapFIL-L	hap4	42.6931	27.5051	24.1735	20.0151	151.661	121.375	152.945	31.57
HongChunMai	Triticum	aestivum	Landrace	Spring	Soft	China	Asia (except Middle East)	HapPL-M	HapSIL-L	HapTIL-S	HapFIL-L	hap1	54.751	32.0687	23.7668	19.2913	116.275	122.789	150.467	27.7712
HongMangMai	Triticum	aestivum	Landrace	Spring	Hard	China	Asia (except Middle East)	HapPL-S	HapSIL-L	HapTIL-S	HapFIL-S	hap3	33.5926	21.64	13.7456	8.73693	100.409	74.7	88.425	13.725
HongTuZi	Triticum	aestivum	Landrace	Spring	Hard	China	Asia (except Middle East)	HapPL-M	HapSIL-L	HapTIL-S	HapFIL-L	hap1	44.8787	31.21	25.3	18.9642	144.412	104.225	137.45	33.225
Hrcole	Triticum	aestivum	NA	Facultative (Intermediate)	Soft	France	Europe	HapPL-S	HapSIL-L	HapTIL-S	HapFIL-L	hap3	34.2902	22.9543	17.1133	15.154	88.5775	80.1397	98.6375	18.5503
HuiNing10	Triticum	aestivum	Cultivar	Winter	Hard	China	Asia (except Middle East)	HapPL-M	HapSIL-L	HapTIL-S	HapFIL-L	hap1	57.525	30.605	20.9852	13.2875	135.504	109.109	138.375	25.7492
HuoLiaoMai	Triticum	aestivum	Landrace	Spring	Hard	China	Asia (except Middle East)	HapPL-L	HapSIL-L	HapTIL-S	HapFIL-L	hap2	58.415	31.955	25.4646	22.1339	156.871	125.406	163.348	37.941
HuoMai	Triticum	aestivum	Landrace	Winter	Hard	China	Asia (except Middle East)	HapPL-M	HapSIL-L	HapTIL-S	HapFIL-L	hap1	50.4027	33.155	24.3313	20.0588	142.525	112.3	151	38.7
JiaHongMai	Triticum	aestivum	Landrace	Winter	Hard	China	Asia (except Middle East)	HapPL-M	HapSIL-L	HapTIL-S	HapFIL-L	hap1	44.2504	32.4469	25.8715	23.1258	148.378	124.519	160.454	36.606
JiangMai	Triticum	aestivum	Landrace	Winter	Soft	China	Asia (except Middle East)	HapPL-S	HapSIL-L	HapTIL-S	HapFIL-S	hap4	47.06	25.8977	17.907	13.4512	NA	92.765	113.4	20.635
JiChun1016	Triticum	aestivum	Cultivar	Spring	Hard	China	Asia (except Middle East)	HapPL-L	HapSIL-L	HapTIL-S	HapFIL-L	hap2	46.72	26.675	18.09	14.0751	NA	98.75	122.275	23.525
JinHuangMai	Triticum	aestivum	Landrace	Winter	Hard	China	Asia (except Middle East)	HapPL-M	HapSIL-L	HapTIL-S	HapFIL-L	hap1	46.605	32.02	25.664	22.0903	146.12	119.6	151.5	31.9
JinMai8	Triticum	aestivum	Cultivar	Winter	Hard	China	Asia (except Middle East)	HapPL-S	HapSIL-L	HapTIL-S	HapFIL-L	hap3	33.955	19.685	13.535	9.28408	NA	71.375	88.675	17.3
KangXiu10	Triticum	aestivum	Cultivar	Spring	Hard	China	Asia (except Middle East)	HapPL-L	HapSIL-L	HapTIL-S	HapFIL-S		37.9184	21.0029	15.8384	12.2293	91.925	85.6	99.3	13.7
KaShiBaiPi	Triticum	aestivum	Landrace	Spring	Hard	China	Asia (except Middle East)	HapPL-S	HapSIL-L	HapTIL-S	HapFIL-L	hap3	51.24	28.6534	24.8853	19.4894	148.976	119.95	157.425	37.475
KeFeng3	Triticum	aestivum	Cultivar	Spring	Hard	China	Asia (except Middle East)	HapPL-L	HapSIL-S	HapTIL-L	HapFIL-L	hap2	45.1428	23.6309	17.878	12.985	126.729	89.5	110.575	21.075
LanXiZaoXiaoMai	Triticum	aestivum	Landrace	Winter	Soft	China	Asia (except Middle East)	HapPL-M	HapSIL-L	HapTIL-S	HapFIL-L	hap1	44.7356	29.2273	21.98	17.7106	135.6	111.195	135.79	24.5313
LaoLaiXia	Triticum	aestivum	Landrace	Winter	Hard	China	Asia (except Middle East)	HapPL-M	HapSIL-L	HapTIL-S	HapFIL-L	hap1	49.925	33.06	25.44	21.41	140.846	125.075	159.825	34.75
LaoMai	Triticum	aestivum	Landrace	Winter	Soft	China	Asia (except Middle East)	HapPL-S		HapTIL-S	HapFIL-S	hap3	30.485	15.105	9.36	7.35162	96.465	60.9	73.075	12.175
LaoTuTou	Triticum	aestivum	Landrace	Winter	Hard	China	Asia (except Middle East)	HapPL-M	HapSIL-L	HapTIL-S	HapFIL-L	hap1	49.91	32.3275	23.8697	20.8052	139.7	115.15	144.575	29.425
LiuZhuTou	Triticum	aestivum	Landrace	Winter	Soft	China	Asia (except Middle East)	HapPL-M	HapSIL-L	HapTIL-S	HapFIL-L	hap1	51.2217	34.7616	23.8563	18.3851	142.827	120.489	150.577	30.5298
LouGuDing	Triticum	aestivum	Landrace	Winter	Soft	China	Asia (except Middle East)	HapPL-M	HapSIL-L	HapTIL-S	HapFIL-L	hap1	46.5	28.515	23.815	17.225	141.67	117.05	138.325	21.275
LuMai1	Triticum	aestivum	Cultivar	Winter	Soft	China	Asia (except Middle East)	HapPL-M	HapSIL-L	HapTIL-S	HapFIL-S		33.445	20.175	12.93	8.46178	80.4538	67.825	86.2	18.375
MangXiaoMai	Triticum	aestivum	Landrace	Winter	Mixed	China	Asia (except Middle East)	HapPL-M	HapSIL-L	HapTIL-S	HapFIL-L	hap1	56.6609	31.553	28.2495	23.5301	155.098	127.369	160.715	33.3449
Manitoba	Triticum	aestivum	NA	Spring	Hard	Canada	North America	HapPL-S	HapSIL-S	HapTIL-L	HapFIL-L	hap4	54.9176	29.4845	22.108	17.2606	135.908	107.713	135.556	27.4552
NeiXiang5	Triticum	aestivum	Cultivar	Spring	Hard	China	Asia (except Middle East)	HapPL-M	HapSIL-L	HapTIL-S	HapFIL-L		51.4582	31.1033	24.5817	18.6635	138.855	116.109	144.125	28.0876
Numba	Triticum	aestivum	NA	Spring	Soft	Australia	Oceania	HapPL-S	HapSIL-L	HapTIL-S	HapFIL-L	hap3	49.7045	32.965	22.125	15.8728	116.048	103.375	130.95	27.575
Orofen	Triticum	aestivum	Cultivar	Spring	Hard	Chile	South America	HapPL-S	HapSIL-S	HapTIL-S	HapFIL-S	hap3	51.385	27.79	23.2394	18.8553	135.83	104.1	135.575	31.475
Pepital	Triticum	aestivum	Cultivar	Winter	Hard	Netherlands	Europe	HapPL-S	HapSIL-L	HapTIL-S	HapFIL-L	hap3	36.93	17.0033	10.1046	8.12572	81.9538	61.3	81.15	19.85
PetitRaleBlanco	Triticum	aestivum	NA	Spring	Hard	France	Europe	HapPL-S	HapSIL-L	HapTIL-S	HapFIL-L	hap3	52.605	29.595	20.87	13.705	131.752	111.9	140.1	28.2
PI107302	Triticum	aestivum	Traditional cultivar/Landrace	Winter	Soft	Ireland	Europe	HapPL-S	HapSIL-L	HapTIL-S	HapFIL-L	hap3	55.0561	29.9217	24.4149	20.2042	141.882	121.398	155.44	33.6371
PI116329	Triticum	aestivum	Other	Spring	Soft	Australia	Oceania	HapPL-L	HapSIL-L	HapTIL-S	HapFIL-L	hap2	52.395	31.14	21.75	13.3706	122.157	103.025	131.7	28.675
PI116330	Triticum	aestivum	Advanced/improved cultivar	Wintertype mixed with some Springtypes	Soft	Australia	Oceania	HapPL-S	HapSIL-L	HapTIL-S	HapFIL-L	hap3	56.83	29.67	22.5245	18.385	140.376	125.8	154.35	28.55
PI117526	Triticum	aestivum	Breeding/Research Material	Facultative (Intermediate)	Hard	Australia	Oceania	HapPL-S	HapSIL-L	HapTIL-S	HapFIL-L	hap3	48.87	30.535	21.66	15.9542	131.347	102.175	133.025	30.85
PI117621	Triticum	aestivum	Breeding/Research Material	Spring	Soft	Australia	Oceania	HapPL-L	HapSIL-L	HapTIL-S	HapFIL-L	hap2	49.4688	25.8879	16.1139	11.2365	117.983	80.6868	103.133	22.4194
PI117775	Triticum	aestivum	Breeding/Research Material	Spring	Mixed	Australia	Oceania	HapPL-L	HapSIL-L	HapTIL-S	HapFIL-L	hap2	56.8328	31.6515	23.5083	15.8631	144.27	113.4	152.8	39.4
PI127098	Triticum	aestivum	Traditional cultivar/Landrace	Spring	Hard	Afghanistan	Middle East	HapPL-L	HapSIL-L	HapTIL-S	HapFIL-L	hap2	46.31	27.2049	24.0815	21.1745	122.764	106.5	141.95	35.45
PI129518	Triticum	aestivum	Other	Spring	Hard	Poland	Europe	HapPL-S	HapSIL-L	HapTIL-S	HapFIL-L	hap4	57.075	32.415	24.0775	17.1761	135.355	107.6	144.6	37
PI137750	Triticum	aestivum	Traditional cultivar/Landrace	Spring	Soft	Iran	Middle East	HapPL-L	HapSIL-L	HapTIL-S	HapFIL-L	hap2	49.2304	29.9679	20.5802	15.1724	131.395	100.53	130.387	29.2991
PI145724	Triticum	aestivum	Traditional cultivar/Landrace	Spring	Soft	Saudi Arabia	Middle East	HapPL-S	HapSIL-L	HapTIL-S	HapFIL-L	hap4	45.41	23.5	20.2	15.4782	113.552	94.3194	119.918	25.2238
PI153780	Triticum	aestivum	Advanced/improved cultivar	Spring	Hard	Egypt	Africa	HapPL-S	HapSIL-L	HapTIL-S	HapFIL-L	hap4	51.5985	31.6728	20.48	12.5314	130.835	110.4	132.95	22.55
PI153785	Triticum	aestivum	Traditional cultivar/Landrace	Spring	Hard	Brazil	South America	HapPL-L	HapSIL-L	HapTIL-S	HapFIL-L	hap2	55.44	29.2775	22.2578	17.6933	133.109	107.378	143.259	36.0574
PI157906	Triticum	aestivum	Other	Facultative (Intermediate)	Mixed	Italy	Europe	HapPL-S	HapSIL-L	HapTIL-S	HapFIL-S	hap3	57.155	29.685	18.75	12.135	135.469	107.55	132.275	24.725
PI157949	Triticum	aestivum	Traditional cultivar/Landrace	Facultative (Intermediate)	Soft	Italy	Europe	HapPL-S	HapSIL-L	HapTIL-S	HapFIL-L	hap3	65.1561	30.8151	20.9759	17.8542	145.164	126.645	153.399	27.5133
PI158409	Triticum	aestivum	Breeding/Research Material	Spring	Hard	Australia	Oceania	HapPL-L	HapSIL-L	HapTIL-S	HapFIL-L	hap2	61.965	28.85	21.55	16.23	136.11	119.825	147.575	27.75
PI162002	Triticum	aestivum	Advanced/improved cultivar	Winter	Hard	Austria	Europe	HapPL-L	HapSIL-L	HapTIL-S	HapFIL-L	hap2	43.49	28	21.0782	13.4651	120.852	96.825	120.5	23.675
PI163422	Triticum	aestivum	Other	Spring	Hard	Argentina	South America	HapPL-L	HapSIL-L	HapTIL-L	HapFIL-L	hap2	53.845	28.27	19.2652	15.8812	132.038	95.4	131.95	36.55
PI163428	Triticum	aestivum	Other	Spring	Hard	Argentina	South America	HapPL-S	HapSIL-L	HapTIL-S	HapFIL-L	hap3	49.5019	28.2069	21.7549	17.6484	130.422	112.744	136.906	24.195
PI165114	Triticum	aestivum	Landrace	Spring	Hard	Turkey	Middle East	HapPL-L	HapSIL-L	HapTIL-S	HapFIL-L	hap2	51.215	28.0857	24.5727	20.9343	143.97	115.8	145.2	29.4
PI166333	Triticum	aestivum	Traditional cultivar/Landrace	Spring	Soft	Turkey	Middle East	HapPL-S	HapSIL-L	HapTIL-S	HapFIL-L	hap4	47.5363	28.49	22.92	16.974	131.609	104.275	131.5	27.225
PI166346	Triticum	aestivum	Traditional cultivar/Landrace	Spring	Hard	Turkey	Middle East	HapPL-S	HapSIL-L	HapTIL-S	HapFIL-L	hap3	44.8653	31.2291	24.2385	15.8936	134.825	101	127.175	26.175
PI166770	Triticum	aestivum	Traditional cultivar/Landrace	Spring	Soft	Turkey	Middle East	HapPL-L	HapSIL-L	HapTIL-S	HapFIL-L	hap2	56.475	26.27	23.38	21.4674	140.69	114.225	146.8	32.575
PI168789	Triticum	aestivum	Other	Spring	Soft	Peru	South America	HapPL-S	HapSIL-L	HapTIL-S	HapFIL-L	hap4	59.83	32.91	22.331	12.7807	134.41	103.4	137.775	34.375
PI178212	Triticum	aestivum	Traditional cultivar/Landrace	Spring	Hard	Iraq	Middle East	HapPL-L	HapSIL-L	HapTIL-S	HapFIL-L	hap2	44.4238	29.3464	22.3326	15.2395	126.305	101.181	122.786	21.5806
PI178486	Triticum	aestivum	Other	Facultative (Intermediate)	Hard	Guatemala	North America	HapPL-S	HapSIL-L	HapTIL-S	HapFIL-L	hap3	47.3388	27.6227	21.4639	18.2416	139.492	111.77	138.343	26.6877
PI178756	Triticum	aestivum	Traditional cultivar/Landrace	Spring	Hard	Iraq	Middle East	HapPL-S	HapSIL-L	HapTIL-S	HapFIL-L	hap3	49.955	33.11	24	18.5983	147.846	102.875	137.425	34.55
PI182665	Triticum	aestivum	Traditional cultivar/Landrace	Facultative (Intermediate)	Soft	Lebanon	Middle East	HapPL-L	HapSIL-L	HapTIL-S	HapFIL-L	hap2	52.4407	21.9875	23.902	20.3158	147.807	109.952	144.307	34.4459
PI182673	Triticum	aestivum	Traditional cultivar/Landrace	Spring	Soft	Lebanon	Middle East	HapPL-L	HapSIL-L	HapTIL-L	HapFIL-L	hap2	56.605	30.51	24.6282	18.8936	136.315	107.975	141.675	33.7
PI182707	Triticum	aestivum	Landrace	Spring	Soft	Syria	Middle East	HapPL-S	HapSIL-L	HapTIL-S	HapFIL-L	hap4	55.2582	27.4716	19.5762	16.6123	139.236	110.406	139.286	28.8556
PI182711	Triticum	aestivum	Traditional cultivar/Landrace	Spring	Hard	Syria	Middle East	HapPL-S	HapSIL-L	HapTIL-S	HapFIL-L	hap3	51.775	30.29	21.85	17.7923	141.995	108.45	136.4	27.95
PI182851	Triticum	aestivum	Advanced/improved cultivar	Winter	Hard	Czech Republic	Europe	HapPL-S	HapSIL-L	HapTIL-S	HapFIL-L		49.095	30.7617	22.475	18.405	148.412	118.325	145.575	27.25
PI184157	Triticum	aestivum	Traditional cultivar/Landrace	Spring	Hard	Bosnia and Mexico	Europe	HapPL-L	HapSIL-L	HapTIL-S	HapFIL-L	hap2	60.5961	27.7324	23.3087	21.3473	155.629	135.064	168.257	33.5832
PI184168	Triticum	aestivum	Traditional cultivar/Landrace	Facultative (Intermediate)	Hard	Serbia	Europe	HapPL-S	HapSIL-L	HapTIL-S	HapFIL-L	hap3	55.525	30.825	24.8321	18.6763	135.14	120.975	152.4	31.425
PI184172	Triticum	aestivum	Traditional cultivar/Landrace	Winter	Hard	Bosnia and Mexico	Europe	HapPL-S	HapSIL-L	HapTIL-S	HapFIL-L	hap3	58.525	32.265	26.765	21.985	158.2	134.425	166.85	32.425
PI185355	Triticum	aestivum	Other	Spring	Soft	Brazil	South America	HapPL-L	HapSIL-L	HapTIL-S	HapFIL-L	hap2	54.76	32.205	23.745	17.435	146.891	119.8	148.25	28.45
PI185842	Triticum	aestivum	Other	Spring	Hard	Brazil	South America	HapPL-S	HapSIL-L	HapTIL-S	HapFIL-L	hap3	60.245	28.925	23.4938	14.9774	144.56	113.7	142.525	28.825
PI190196	Triticum	aestivum	Other	Spring	Soft	Ecuador	South America	HapPL-S	HapSIL-L	HapTIL-S	HapFIL-L	hap4	59.15	31.75	21.665	15.4811	135.755	116.775	141.475	24.7
PI191215	Triticum	aestivum	Traditional cultivar/Landrace	Facultative (Intermediate)	Hard	Spain	Europe	HapPL-M	HapSIL-L	HapTIL-S	HapFIL-L	hap1	48.835	26.91	21.1057	18.2641	118.909	116.325	139.15	22.825
PI191347	Triticum	aestivum	Traditional cultivar/Landrace	Spring	Hard	Japan	Asia (except Middle East)	HapPL-L	HapSIL-L	HapTIL-S	HapFIL-L	hap2	67.755	29.18	23.3438	19.0828	129.923	136.2	169	32.8
PI191351	Triticum	aestivum	Advanced/improved cultivar	Spring	Hard	Russia	Europe	HapPL-L	HapSIL-L	HapTIL-L	HapFIL-L	hap2	57.695	31.825	24.5679	19.5888	141.724	121.3	146.025	24.725
PI191506	Triticum	aestivum	Other	Facultative (Intermediate)	Soft	U.K	Europe	HapPL-L	HapSIL-L	HapTIL-S	HapFIL-L	hap2	51.815	30.1233	17.7993	12.3147	130.113	99.075	126.2	27.125
PI191882	Triticum	aestivum	Other	Spring	Mixed	Argentina	South America	HapPL-L	HapSIL-L	HapTIL-S	HapFIL-L	hap2	56.59	30.8741	23.7302	17.78	139.165	123.65	150.275	26.625
PI192206	Triticum	aestivum	Traditional cultivar/Landrace	Spring	Soft	Portugal	Europe	HapPL-S	HapSIL-L	HapTIL-S	HapFIL-L	hap4	54.2408	28.947	23.829	17.3881	130.696	115.1	141.825	26.725
PI192305	Triticum	aestivum	Other	Spring	Hard	Canada	North America	HapPL-L	HapSIL-L	HapTIL-L	HapFIL-L	hap2	56.23	29.708	23.1357	17.435	148.08	116.5	150.75	34.25
PI192569	Triticum	aestivum	Traditional cultivar/Landrace	Spring	Soft	Sweden	Europe	HapPL-S	HapSIL-L	HapTIL-S	HapFIL-L	hap4	49.7102	28.9761	23.5994	18.2724	132.718	106.522	138.957	32.5902
PI192762	Triticum	aestivum	Traditional cultivar/Landrace	Spring	Soft	Portugal	Europe	HapPL-M	HapSIL-L	HapTIL-S	HapFIL-L	hap1	51.73	27.8	20.475	14.2264	118.555	103.75	127.525	23.775
PI192808	Triticum	aestivum	Traditional cultivar/Landrace	Spring	Soft	Portugal	Europe	HapPL-S	HapSIL-L	HapTIL-S	HapFIL-L	hap3	49.3752	26.875	19.8213	13.9802	124.21	104.051	127.209	23.2161
PI195415	Triticum	aestivum	Traditional cultivar/Landrace	Facultative (Intermediate)	Hard	Guatemala	North America	HapPL-L	HapSIL-L	HapTIL-S	HapFIL-L	hap2	50.345	25.59	24.145	21.9197	144.245	119.775	154.375	34.6
PI196078	Triticum	aestivum	Traditional cultivar/Landrace	Spring	Hard	Ethiopia	Africa	HapPL-L	HapSIL-L	HapTIL-S	HapFIL-L	hap2	48.23	30.035	21.9922	17.0658	125.932	101.675	136.175	34.5
PI196900	Triticum	aestivum	Traditional cultivar/Landrace	Spring	Soft	Ethiopia	Africa	HapPL-S	HapSIL-L	HapTIL-S	HapFIL-L	hap4	50.4232	26.4018	21.5574	19.3303	129.851	110.15	139.05	28.9
PI200762	Triticum	aestivum	Traditional cultivar/Landrace	Spring	Hard	Honduras	North America	HapPL-L	HapSIL-L	HapTIL-S	HapFIL-L	hap2	57.5347	28.9628	21.2688	15.8283	139.497	113.865	137.451	23.6131
PI203080	Triticum	aestivum	Other	Spring	Mixed	Tanzania	Africa	HapPL-L	HapSIL-L	HapTIL-S	HapFIL-L	hap2	56.5565	29.5246	22.7366	18.0334	138.584	122.753	146.876	24.2755
PI203153	Triticum	aestivum	Traditional cultivar/Landrace	Spring	Hard	Jordan	Middle East	HapPL-S	HapSIL-L	HapTIL-S	HapFIL-L	hap4	51.73	28.715	19.22	15.4395	129.72	100.175	131.325	31.15
PI205738	Triticum	aestivum	Advanced/improved cultivar	Spring	Mixed	Peru	South America	HapPL-S	HapSIL-L	HapTIL-L	HapFIL-L		50.37	27.48	16.83	11.617	112.784	100.2	120.025	19.825
PI208895	Triticum	aestivum	Traditional cultivar/Landrace	Spring	Hard	Iraq	Middle East	HapPL-S	HapSIL-L	HapTIL-L	HapFIL-L	hap3	50.8885	33.9289	25.7641	18.7261	140.927	111.95	142.375	30.425
PI208899	Triticum	aestivum	Landrace	Spring	Hard	Iraq	Middle East	HapPL-L	HapSIL-L	HapTIL-S	HapFIL-L	hap2	45.8328	28.4065	22.9531	14.3679	119.86	102.6	123.65	21.05
PI208900	Triticum	aestivum	Landrace	Spring	Hard	Iraq	Middle East	HapPL-S	HapSIL-L	HapTIL-L	HapFIL-L	hap3	51.13	33.575	24.0416	15.7754	136.811	106.575	141.85	35.275
PI213572	Triticum	aestivum	Other	Spring	Hard	Argentina	South America	HapPL-S	HapSIL-L	HapTIL-S		hap4	56.495	32.6991	21.6828	14.5825	136.068	112.6	140.85	28.25
PI230652	Triticum	aestivum	Other	Spring	Soft	Paraguay	South America	HapPL-M	HapSIL-L	HapTIL-S	HapFIL-L	hap1	57.7511	28.5612	21.0961	15.234	139.606	120.526	144.225	23.6682
PI253959	Triticum	aestivum	Traditional cultivar/Landrace	Spring	Hard	Syria	Middle East	HapPL-S	HapSIL-L	HapTIL-S	HapFIL-L	hap4	54.0602	32.6874	22.1588	15.9774	146.132	104.585	137.33	32.7597
PI264961	Triticum	aestivum	Traditional cultivar/Landrace	Winter	Soft	Croatia	Europe	HapPL-S	HapSIL-L	HapTIL-S	HapFIL-L	hap4	61.1523	31.8322	25.0213	19.7045	147.572	125.116	155.749	30.4305
PI268312	Triticum	aestivum	Traditional cultivar/Landrace	Spring	Soft	Iran	Middle East	HapPL-M	HapSIL-L	HapTIL-S	HapFIL-L	hap1	49.46	27.68	24.3143	23.6538	142.272	115.75	149.6	33.85
PI272374	Triticum	aestivum	Traditional cultivar/Landrace	Winter	Hard	Hungary	Europe	HapPL-L	HapSIL-L	HapTIL-S	HapFIL-L	hap2	57.2599	24.0786	23.8539	22.7176	140.248	127.089	152.317	26.1743
PI273990	Triticum	aestivum	Traditional cultivar/Landrace	Spring	Hard	Ethiopia	Africa	HapPL-S	HapSIL-L	HapTIL-S	HapFIL-L	hap3	51.595	26.73	22.645	17.8725	128.334	108.2	138.45	30.25
PI278249	Triticum	aestivum	Traditional cultivar/Landrace	Winter	Hard	Germany	Europe	HapPL-L	HapSIL-L	HapTIL-S	HapFIL-L	hap2	56.4238	25.9795	20.9204	19.9901	139.453	127.006	161.686	34.6556
PI278289	Triticum	aestivum	Traditional cultivar/Landrace	Winter	Soft	Greece	Europe	HapPL-S	HapSIL-L	HapTIL-S	HapFIL-L		44.5153	28.1997	24.4616	22.1375	134.451	110.509	141.315	30.8898
PI278301	Triticum	aestivum	Traditional cultivar/Landrace	Spring	Hard	Greece	Europe	HapPL-S	HapSIL-L	HapTIL-S	HapFIL-L	hap3	51.8879	25.0651	20.6493	17.7232	135.153	114.481	136.299	22.0388
PI278451	Triticum	aestivum	Other	Winter	Mixed	Russia	Europe	HapPL-S	HapSIL-L	HapTIL-S	HapFIL-L	hap3	59.0346	31.0518	22.4166	19.7367	156.426	138.2	169.425	31.225
PI278468	Triticum	aestivum	Other	Facultative (Intermediate)	Soft	Russia	Europe	HapPL-L	HapSIL-L	HapTIL-S	HapFIL-L	hap2	41.1887	21.3565	16.6887	14.932	130.566	85.675	111.175	25.5
PI278547	Triticum	aestivum	Landrace	Spring	Hard	Syria	Middle East	HapPL-S	HapSIL-L	HapTIL-L	HapFIL-L	hap3	52.8319	29.047	21.7292	16.9941	128.353	102.656	137.561	34.8806
PI278550	Triticum	aestivum	Traditional cultivar/Landrace	Spring	Soft	Cyprus	Middle East	HapPL-S	HapSIL-L	HapTIL-S	HapFIL-L	hap4	52.84	29.7837	22.29	16.188	118.598	101.85	133.125	31.275
PI278589	Triticum	aestivum	Traditional cultivar/Landrace	Winter	Hard	U.K	Europe	HapPL-S	HapSIL-L	HapTIL-S	HapFIL-L	hap3	47.9796	30.54	20.1796	16.9452	130.28	105	136.7	31.7
PI282905	Triticum	aestivum	Other	Winter	Soft	Argentina	South America	HapPL-S	HapSIL-L	HapTIL-S	HapFIL-L	hap4	51.8759	27.8411	17.5596	16.1506	147.874	107.226	124.253	16.9884
PI282925	Triticum	aestivum	Breeding/Research Material	Spring	Hard	Argentina	South America	HapPL-L	HapSIL-L	HapTIL-S	HapFIL-L	hap2	51.5605	27.3249	21.442	16.1176	130.083	104.899	132.089	27.0196
PI282931	Triticum	aestivum	Breeding/Research Material	Spring	Soft	Argentina	South America	HapPL-L	HapSIL-L	HapTIL-S	HapFIL-L	hap2	58.48	27.975	23.2173	18.2973	139.846	119	145.75	26.75
PI304105	Triticum	aestivum	Other	Winter	Mixed	Romania	Europe	HapPL-S	HapSIL-L	HapTIL-S	HapFIL-S	hap3	53.1261	30.6666	21.5786	12.2657	142.826	104.525	134.55	30.025
PI313109	Triticum	aestivum	Other	Spring	Mixed	Colombia	South America	HapPL-S	HapSIL-L	HapTIL-L	HapFIL-L	hap4	53.3407	29.3802	19.5038	14.8478	149.257	105.069	131.663	26.5827
PI314558	Triticum	aestivum	Traditional cultivar/Landrace	Winter	Hard	Russia	Europe	HapPL-S	HapSIL-L	HapTIL-S	HapFIL-L	hap3	41.976	22.09	18.515	16.1858	119.598	92.205	113.7	21.495
PI340665	Triticum	aestivum	Other	Winter	Hard	Netherlands	Europe	HapPL-S	HapSIL-L	HapTIL-S	HapFIL-L	hap3	46.4981	32.7847	21.9409	17.7505	152.133	111.4	135.05	23.65
PI34126	Triticum	aestivum	Other	Spring	Soft	Spain	Europe	HapPL-S	HapSIL-L	HapTIL-S	HapFIL-L	hap4	58.7357	29.3617	19.9019	18.5338	138.726	102.567	132.559	29.236
PI345238	Triticum	aestivum	Traditional cultivar/Landrace	Winter	Hard	Macedonia	Europe	HapPL-L	HapSIL-L	HapTIL-S	HapFIL-L	hap2	56.6003	27.5294	23.503	18.7233	148.032	116.567	148.327	31.7173
PI345408	Triticum	aestivum	Traditional cultivar/Landrace	Facultative (Intermediate)	Soft	Bosnia and Mexico	Europe	HapPL-S	HapSIL-L	HapTIL-S	HapFIL-L	hap3	39.8911	27.7656	19.3086	15.5719	138.281	97.399	116.067	17.9346
PI349442	Triticum	aestivum	Traditional cultivar/Landrace	Spring	Hard	Switzerland	Europe	HapPL-L	HapSIL-L	HapTIL-S	HapFIL-L	hap2	63.1471	26.2806	20.3265	19.1366	165.383	132.467	167.282	34.8082
PI349926	Triticum	aestivum	Traditional cultivar/Landrace	Winter	Soft	Serbia	Europe	HapPL-S	HapSIL-L	HapTIL-S	HapFIL-S	hap3	42.33	25.345	18.575	17.2063	96.9138	101.575	120.405	19.4747
PI350267	Triticum	aestivum	Traditional cultivar/Landrace	Winter	Mixed	Bosnia and Mexico	Europe	HapPL-S	HapSIL-L	HapTIL-S	HapFIL-L	hap4	60.235	28.955	21.835	17.5	142.985	118.25	148.725	30.475
PI350727	Triticum	aestivum	Traditional cultivar/Landrace	Spring	Hard	Austria	Europe	HapPL-L	HapSIL-L	HapTIL-S	HapFIL-L	hap2	60.779	31.5613	19.5951	12.2866	131.524	108.611	137.683	28.9788
PI350744	Triticum	aestivum	Traditional cultivar/Landrace	Spring	Hard	Austria	Europe	HapPL-L	HapSIL-L	HapTIL-S	HapFIL-L	hap2	67.25	31.65	24.5234	21.2209	156.935	140.05	171.35	31.3
PI350748	Triticum	aestivum	Traditional cultivar/Landrace	Spring	Hard	Austria	Europe	HapPL-L	HapSIL-L	HapTIL-S	HapFIL-L	hap2	55.9769	34.0861	25.5279	25.6026	153.116	140.25	172.37	33.253
PI350766	Triticum	aestivum	Traditional cultivar/Landrace	Spring	Hard	Austria	Europe	HapPL-L	HapSIL-L	HapTIL-S	HapFIL-L	hap2	60.9339	31.3311	23.2356	21.0709	153.725	126.575	160.375	33.8
PI350832	Triticum	aestivum	Traditional cultivar/Landrace	Spring	Hard	Austria	Europe	HapPL-L	HapSIL-L	HapTIL-S	HapFIL-L	hap2	58.9374	31.3049	23.2882	19.5535	140.871	138.863	158.323	19.4816
PI350885	Triticum	aestivum	Traditional cultivar/Landrace	Winter	Hard	Switzerland	Europe	HapPL-S	HapSIL-L	HapTIL-S	HapFIL-L	hap3	55.1704	28.7276	22.9374	19.0338	135.687	123.532	149.866	26.2036
PI350972	Triticum	aestivum	Traditional cultivar/Landrace	Winter	Hard	Switzerland	Europe	HapPL-L	HapSIL-L	HapTIL-S	HapFIL-L	hap2	62.66	26.6864	20.675	18.5165	137.31	123.572	157.614	33.9933
PI351046	Triticum	aestivum	Traditional cultivar/Landrace	Winter	Soft	Austria	Europe	HapPL-L	HapSIL-L	HapTIL-S	HapFIL-L	hap2	56.785	28.4539	23.1818	21.519	149.314	129.375	160.775	31.4
PI351506	Triticum	aestivum	Breeding/Research Material	Winter	Hard	Argentina	South America	HapPL-S	HapSIL-L	HapTIL-S	HapFIL-L	hap3	50.18	30.535	21.96	16.77	138.042	115.6	139.9	24.3
PI351520	Triticum	aestivum	Other	Spring	Hard	Canada	North America	HapPL-L	HapSIL-L	HapTIL-S	HapFIL-L	hap2	53.2889	26.69	22.0993	16.6319	120.489	107.625	132.175	24.55
PI351536	Triticum	aestivum	Other	Spring	Mixed	Canada	North America	HapPL-S	HapSIL-L	HapTIL-S	HapFIL-L	hap4	58.3227	31.1822	23.5613	16.8543	132.511	111.09	144.81	33.7484
PI351537	Triticum	aestivum	Other	Spring	Hard	Canada	North America	HapPL-S	HapSIL-L	HapTIL-S	HapFIL-L	hap3	58.88	28.095	19.9749	15.3504	136.707	111.175	138.325	27.15
PI351831	Triticum	aestivum	Other	Facultative (Intermediate)	Hard	Chile	South America	HapPL-S	HapSIL-L	HapTIL-S	HapFIL-L	hap3	54.2356	31.2912	21.4249	18.4967	133.929	116.667	144.597	28.223
PI352286	Triticum	aestivum	Breeding/Research Material	Spring	Soft	Russia	Europe	HapPL-S	HapSIL-L	HapTIL-L	HapFIL-L	hap3	47.134	32.1955	19.8407	12.6771	112.479	106.725	123.25	16.525
PI361980	Triticum	aestivum	Other	Winter	Hard	Romania	Europe	HapPL-S	HapSIL-L	HapTIL-S	HapFIL-L	hap3	45.7977	25.269	19.765	15.4996	107.415	94.45	117.825	19.0517
PI362574	Triticum	aestivum	Traditional cultivar/Landrace	Winter	Hard	Serbia	Europe	HapPL-S	HapSIL-L	HapTIL-S	HapFIL-L	hap3	44.36	23.08	19.445	15.0469	109.118	94.25	113.475	19.225
PI366569	Triticum	aestivum	Landrace	Spring	Mixed	Afghanistan	Middle East	HapPL-S	HapSIL-L	HapTIL-S	HapFIL-L	hap3	50.09	27.5428	25.2321	22.6803	122.246	119.85	148.325	28.475
PI374257	Triticum	aestivum	Advanced/improved cultivar	Spring	Mixed	Mali	Africa	HapPL-M	HapSIL-L	HapTIL-S	HapFIL-L	hap1	35.54	25.985	21.1	15.6249	116.321	90.6	115.425	24.825
PI374678	Triticum	aestivum	Traditional cultivar/Landrace	Winter	Hard	Bosnia and Mexico	Europe	HapPL-L	HapSIL-L	HapTIL-S	HapFIL-L	hap2	57.615	27.35	23.315	22.2912	150.532	123.35	159.35	36
PI382161	Triticum	aestivum	Advanced/improved cultivar	Spring	Hard	Brazil	South America	HapPL-M	HapSIL-L	HapTIL-S	HapFIL-L	hap1	47.7003	31.1588	22.5036	16.4988	140.606	107.05	137.675	30.625
PI384239	Triticum	aestivum	Traditional cultivar/Landrace	Spring	Soft	Ethiopia	Africa	HapPL-S	HapSIL-L	HapTIL-S	HapFIL-L	hap3	54.711	23.6587	18.6349	12.6995	150.596	93.4892	116.867	23.4712
PI384384	Triticum	aestivum	Other	Spring	Soft	Nigeria	Africa	HapPL-S	HapSIL-L	HapTIL-S	HapFIL-L	hap3	41.035	26.67	18.0874	11.1813	103.404	83.45	107.375	23.925
PI384396	Triticum	aestivum	Other	Spring	Hard	Nigeria	Africa	HapPL-M	HapSIL-L	HapTIL-S	HapFIL-L	hap1	48.8137	26.7951	17.3579	12.1576	108.784	89.3022	124.394	32.71
PI384410	Triticum	aestivum	Other	Spring	Hard	Nigeria	Africa	HapPL-S	HapSIL-L	HapTIL-S	HapFIL-L	hap3	39.45	18.8	14.13	10.7513	89.3538	65.8	95.625	29.825
PI384423	Triticum	aestivum	Other	Spring	Hard	Nigeria	Africa	HapPL-M	HapSIL-L	HapTIL-S	HapFIL-L	hap1	46.255	25.88	18.2645	13.397	105.567	91.175	116.55	25.375
PI40944	Triticum	aestivum	Traditional cultivar/Landrace	Spring	Hard	Pakistan	Asia (except Middle East)	HapPL-S	HapSIL-L	HapTIL-S	HapFIL-L	hap3	41.8458	24.6208	20.3291	14.5078	112.794	85.9927	114.958	28.9496
PI40956	Triticum	aestivum	Traditional cultivar/Landrace	Spring	Soft	Pakistan	Asia (except Middle East)	HapPL-L	HapSIL-L	HapTIL-S	HapFIL-L	hap2	47.2307	29.3078	21.8215	16.9107	135.638	109.404	134.404	24.3274
PI40967	Triticum	aestivum	Landrace	Spring	Hard	Pakistan	Asia (except Middle East)	HapPL-L	HapSIL-L	HapTIL-S	HapFIL-L	hap2	56.0813	33.6736	22.8769	14.5087	144.134	110.707	141.225	30.3598
PI41021	Triticum	aestivum	Traditional cultivar/Landrace	Facultative (Intermediate)	Hard	Ukraine	Europe	HapPL-M	HapSIL-L	HapTIL-S	HapFIL-L	hap1	55.615	28.53	21.6049	19.3899	136.451	119.05	155.525	36.475
PI412981	Triticum	aestivum	Other	Spring	Hard	South Africa	Africa	HapPL-S	HapSIL-L	HapTIL-S	HapFIL-L	hap4	50.5432	27.9952	22.319	16.3695	127.281	113.2	136.6	23.4
PI42396	Triticum	aestivum	Other	Spring	Soft	South Africa	Africa	HapPL-L	HapSIL-L	HapTIL-S	HapFIL-L	hap2	50.955	35.219	24.61	18.4949	147.757	120.675	150.425	29.75
PI42403	Triticum	aestivum	Other	Spring	Mixed	South Africa	Africa	HapPL-S	HapSIL-L	HapTIL-L	HapFIL-L	hap3	54.405	31.31	23.455	16.8245	130.376	109.275	142.495	33.22
PI429323	Triticum	aestivum	Breeding/Research Material	Spring	Soft	Yemen	Middle East	HapPL-S	HapSIL-S	HapTIL-L	HapFIL-L	hap4	43.1822	24.0811	18.75	11.2962	116.957	83.7	108.425	24.725
PI430032	Triticum	aestivum	Landrace	Spring	Soft	India-controlled Kashmir	Asia (except Middle East)	HapPL-M	HapSIL-L	HapTIL-S	HapFIL-L	hap1	41.8472	32.08	24.5437	17.3143	128.627	115.144	132.506	17.3669
PI43250	Triticum	aestivum	Traditional cultivar/Landrace	Spring	Hard	Greece	Europe	HapPL-L	HapSIL-L	HapTIL-S	HapFIL-L	hap2	65.685	26.235	22.3803	20.0985	154.575	131.4	164.59	33.19
PI43325	Triticum	aestivum	Other	Spring	Hard	Russia	Europe	HapPL-L	HapSIL-L	HapTIL-S	HapFIL-L	hap2	64.934	28.1543	24.4216	21.9888	149.311	132.083	164.6	32.581
PI43344	Triticum	aestivum	Traditional cultivar/Landrace	Spring	Hard	Uruguay	South America	HapPL-L	HapSIL-L	HapTIL-S	HapFIL-L	hap2	51.5373	28.1808	21.2306	18.1089	149.649	126.42	154.968	28.5615
PI43364	Triticum	aestivum	Traditional cultivar/Landrace	Facultative (Intermediate)	Hard	Uruguay	South America	HapPL-S	HapSIL-L	HapTIL-S	HapFIL-L	hap3	46.4595	28.1403	23.775	14.5935	151.486	99.825	125.55	25.725
PI436202	Triticum	aestivum	Traditional cultivar/Landrace	Facultative (Intermediate)	Soft	Chile	South America	HapPL-S	HapSIL-L	HapTIL-S	HapFIL-L	hap3	49.1488	23.4514	18.6992	17.4379	134.556	107.056	129.361	22.2806
PI436228	Triticum	aestivum	Traditional cultivar/Landrace	Winter	Hard	Chile	South America	HapPL-M	HapSIL-L	HapTIL-S	HapFIL-L	hap1	64.2239	31.7392	23.6656	20.4994	154.74	137.699	167.431	29.2207
PI436241	Triticum	aestivum	Traditional cultivar/Landrace	Facultative (Intermediate)	Soft	Chile	South America	HapPL-S	HapSIL-S	HapTIL-S	HapFIL-S	hap3	39.1401	13.9764	10.3451	9.39368	NA	69.2	87.6	18.4
PI436262	Triticum	aestivum	Traditional cultivar/Landrace	Facultative (Intermediate)	Soft	Chile	South America	HapPL-S	HapSIL-L	HapTIL-S	HapFIL-L	hap3	49.4945	24.4546	19.155	15.9578	123.109	104.95	124.95	20
PI436300	Triticum	aestivum	Traditional cultivar/Landrace	Winter	Soft	Chile	South America	HapPL-L	HapSIL-L	HapTIL-S	HapFIL-L	hap2	58.2022	27.5929	20.7168	17.9888	143.759	119.486	150.971	31.3992
PI436314	Triticum	aestivum	Traditional cultivar/Landrace	Winter	Hard	Chile	South America	HapPL-M	HapSIL-L	HapTIL-S	HapFIL-L	hap1	51.3036	28.7803	20.7414	19.8033	138.003	120.712	147.68	26.7259
PI436327	Triticum	aestivum	Traditional cultivar/Landrace	Winter	Hard	Chile	South America	HapPL-M	HapSIL-L	HapTIL-S	HapFIL-L	hap1	48.592	32.2174	21.734	17.8822	140.296	110.657	137.095	26.5382
PI436425	Triticum	aestivum	Traditional cultivar/Landrace	Spring	Mixed	Chile	South America	HapPL-S	HapSIL-L	HapTIL-S	HapFIL-L	hap4	54.1853	30.0279	23.7637	17.6644	135.973	123.794	147.461	23.813
PI436435	Triticum	aestivum	Traditional cultivar/Landrace	Winter	Soft	Chile	South America	HapPL-S	HapSIL-L	HapTIL-S	HapFIL-L	hap4	52.5791	29.1861	21.698	20.4136	141.501	122.94	150.464	27.5544
PI436469	Triticum	aestivum	Traditional cultivar/Landrace	Winter	Hard	Chile	South America	HapPL-S	HapSIL-L	HapTIL-S	HapFIL-L	hap4	59.137	31.9693	26.1271	22.7957	152.725	136.426	169.067	32.5846
PI436512	Triticum	aestivum	Traditional cultivar/Landrace	Winter	Mixed	Chile	South America	HapPL-M	HapSIL-L	HapTIL-S	HapFIL-L	hap1	47.855	27.965	19.02	17.4686	126.873	105.275	134.975	29.7
PI449296	Triticum	aestivum	Breeding/Research Material	Spring	Hard	Spain	Europe	HapPL-S	HapSIL-S	HapTIL-S	HapFIL-S	hap4	30.47	15.0753	10.966	6.20982	NA	50.275	73.325	23.05
PI44952	Triticum	aestivum	Other	Facultative (Intermediate)	Soft	France	Europe	HapPL-M	HapSIL-L	HapTIL-S	HapFIL-L	hap1	47.326	28.3198	21.1807	18.2126	138.367	104.096	138.785	34.6681
PI45325	Triticum	aestivum	Landrace	Spring	Hard	Iran	Middle East	HapPL-M	HapSIL-L	HapTIL-S	HapFIL-L	hap1	56.8696	28.2804	23.6266	22.5182	140.671	131.382	160.84	30.2202
PI46041	Triticum	aestivum	Traditional cultivar/Landrace	Spring	Soft	Venezuela	South America	HapPL-L	HapSIL-L	HapTIL-S	HapFIL-L	hap2	52.8592	25.6059	19.9631	18.0461	90.0562	107.821	140.228	32.1417
PI470503	Triticum	aestivum	Traditional cultivar/Landrace	Facultative (Intermediate)	Hard	Turkey	Middle East	HapPL-L	HapSIL-L	HapTIL-S	HapFIL-L	hap2	53.995	26.9675	22.685	17.4142	122.751	107.915	141.5	33.585
PI470581	Triticum	aestivum	Landrace	Facultative (Intermediate)	Hard	Turkey	Middle East	HapPL-L	HapSIL-L	HapTIL-S	HapFIL-L	hap2	58.3603	24.0834	23.5244	20.1509	110.627	112.725	146.95	34.225
PI477878	Triticum	aestivum	Traditional cultivar/Landrace	Spring	Soft	Peru	South America	HapPL-S	HapSIL-L	HapTIL-S	HapFIL-L	hap3	54.2134	29.835	19.535	14.3601	126.017	107.675	129.575	21.9
PI477897	Triticum	aestivum	Traditional cultivar/Landrace	Spring	Soft	Peru	South America	HapPL-S	HapSIL-L	HapTIL-S	HapFIL-S	hap3	50.4995	30.0804	21.0952	17.6993	140.938	115.74	139.136	23.4026
PI47986	Triticum	aestivum	Advanced/improved cultivar	Spring	Hard	Australia	Oceania	HapPL-S	HapSIL-L	HapTIL-S	HapFIL-L	hap4	52.6319	28.9671	22.716	18.7211	148.065	116.628	144.554	28.1805
PI48097	Triticum	aestivum	Other	Spring	Hard	South Africa	Africa	HapPL-L	HapSIL-L	HapTIL-S	HapFIL-L	hap2	55.425	32.4615	20.1098	14.6687	134.72	108.725	131	22.275
PI481927	Triticum	aestivum	Traditional cultivar/Landrace	Spring	Soft	Sudan	Africa	HapPL-S	HapSIL-L	HapTIL-S	HapFIL-L	hap3	48.2924	28.82	24.95	18.8328	134.796	110.95	137.1	26.15
PI487289	Triticum	aestivum	Traditional cultivar/Landrace	Spring	Soft	Jordan	Middle East	HapPL-L	HapSIL-S		HapFIL-L	hap2	44.585	23.1931	16.9645	14.4388	108.668	88.5	111.075	22.575
PI490397	Triticum	aestivum	Other	Spring	Mixed	Mali	Africa	HapPL-M	HapSIL-L	HapTIL-S	HapFIL-S		37.16	23.075	16.35	11.5001	120.225	87.5	103.3	15.8
PI490399	Triticum	aestivum	Other	Spring	Soft	Mali	Africa	HapPL-M	HapSIL-L	HapTIL-S	HapFIL-L	hap1	41.485	27.93	20.7037	14.369	119.892	95.475	119.6	24.125
PI494927	Triticum	aestivum	Other	Spring	Soft	Zambia	Africa	HapPL-S	HapSIL-L	HapTIL-S	HapFIL-S	hap3	42.15	23.41	16.185	9.40662	107.662	78.725	105.175	26.45
PI499964	Triticum	aestivum	Traditional cultivar/Landrace	Winter	Hard	Azerbaijan	Middle East	HapPL-M	HapSIL-L	HapTIL-S	HapFIL-L	hap1	44.965	29.41	23.59	19.8052	133.313	113.175	146.85	33.675
PI499965	Triticum	aestivum	Traditional cultivar/Landrace	Facultative (Intermediate)	Hard	Armenia	Europe	HapPL-L	HapSIL-L	HapTIL-S	HapFIL-L	hap2	57.225	24.045	21.5455	18.3365	NA	125.85	155.35	29.5
PI499968	Triticum	aestivum	Traditional cultivar/Landrace	Spring	Hard	Armenia	Europe	HapPL-M	HapSIL-L	HapTIL-S	HapFIL-L	hap1	55.845	28.86	24.26	21.0685	147.789	119.475	156.35	36.875
PI51688	Triticum	aestivum	Traditional cultivar/Landrace	Winter	Hard	Netherlands	Europe	HapPL-S	HapSIL-L	HapTIL-S	HapFIL-L	hap3	49.2219	34.3451	26.4165	19.323	137.828	109.298	149.698	39.6268
PI525361	Triticum	aestivum	Traditional cultivar/Landrace	Spring	Soft	Morocco	Africa	HapPL-L	HapSIL-S	HapTIL-S	HapFIL-L	hap2	41.8243	22.063	14.6614	11.4035	102.474	79.0362	102.596	23.3924
PI532295	Triticum	aestivum	Traditional cultivar/Landrace	Spring	Soft	Oman	Middle East	HapPL-S	HapSIL-L	HapTIL-S	HapFIL-L	hap3	45.1638	31.8914	23.1062	14.3088	114.622	96.8805	125.286	28.3806
PI534323	Triticum	aestivum	Traditional cultivar/Landrace	Spring	Hard	Ethiopia	Africa	HapPL-S	HapSIL-L	HapTIL-S	HapFIL-L	hap4	57.64	25.565	20.7972	15.8164	125.199	107.8	134.775	26.975
PI542675	Triticum	aestivum	Traditional cultivar/Landrace	Spring	Soft	Algeria	Africa	HapPL-M	HapSIL-L	HapTIL-S	HapFIL-L	hap1	42.11	23.055	15.6024	12.8878	94.6586	83.4	104.2	20.8
PI560615	Triticum	aestivum	Traditional cultivar/Landrace	Winter	Soft	Turkey	Middle East	HapPL-S	HapSIL-L	HapTIL-S	HapFIL-L	hap4	48.0785	29.41	23.5449	19.5775	139.962	103.125	134.6	31.475
PI565211	Triticum	aestivum	Traditional cultivar/Landrace	Spring	Hard	Bolivia	South America	HapPL-S	HapSIL-S	HapTIL-S	HapFIL-S	hap3	40.4752	22.2713	15.0993	8.60032	93.9338	78.8	96.625	17.825
PI565223	Triticum	aestivum	Traditional cultivar/Landrace	Spring	Hard	Bolivia	South America	HapPL-S	HapSIL-L	HapTIL-S	HapFIL-L	hap4	55.435	31.95	23.055	17.825	151.281	116.625	145.975	29.35
PI565236	Triticum	aestivum	Traditional cultivar/Landrace	Spring	Hard	Bolivia	South America	HapPL-S	HapSIL-S	HapTIL-S	HapFIL-S	hap3	41.4937	20.7031	15.6049	12.2508	170.691	69.8061	101.925	32.1751
PI565240	Triticum	aestivum	Traditional cultivar/Landrace	Spring	Hard	Bolivia	South America	HapPL-S	HapSIL-S	HapTIL-S	HapFIL-S	hap3	42.61	22.005	13.32	8.03415	92.62	77.035	97.475	20.44
PI565246	Triticum	aestivum	Traditional cultivar/Landrace	Spring	Soft	Bolivia	South America	HapPL-L	HapSIL-L	HapTIL-S	HapFIL-S	hap2	47.2355	26.0439	18.6047	12.6926	102.604	106.475	122.55	16.075
PI565361	Triticum	aestivum	Advanced/improved cultivar	Winter	Hard	USA	North America	HapPL-L	HapSIL-L	HapTIL-S	HapFIL-L	hap2	56.865	29.725	21.955	19.11	143.485	133.475	162.15	28.675
PI565371	Triticum	aestivum	Other	Winter	Hard	USA	North America	HapPL-S	HapSIL-L	HapTIL-S	HapFIL-L	hap3	49.1368	26.2754	23.2207	19.842	150.447	122.413	145.306	22.6741
PI565382	Triticum	aestivum	Other	Winter	Hard	USA	North America	HapPL-L	HapSIL-L	HapTIL-S	HapFIL-L		47.28	24.1348	22.8017	22.6072	146.46	116.675	149.2	32.525
PI57157	Triticum	aestivum	Traditional cultivar/Landrace	Winter	Hard	Georgia	Middle East	HapPL-M	HapSIL-L	HapTIL-S	HapFIL-L	hap1	65.8638	31.564	26.3367	22.0057	156.196	132.179	164.782	32.9638
PI572667	Triticum	aestivum	Traditional cultivar/Landrace	Spring	Hard	Georgia	Middle East	HapPL-L	HapSIL-L	HapTIL-S	HapFIL-L	hap2	63.52	32.23	24.676	21.4961	150.59	135.825	169.725	33.9
PI572687	Triticum	aestivum	Traditional cultivar/Landrace	Winter	Hard	Georgia	Middle East	HapPL-S	HapSIL-L	HapTIL-S	HapFIL-L	hap3	43.0685	23.4435	19.1984	16.5006	154.466	91.4424	117.411	26.0118
PI574248	Triticum	aestivum	Breeding/Research Material	Spring	Soft	USA	North America	HapPL-S	HapSIL-L	HapTIL-S	HapFIL-S	hap3	35.005	19.334	14.17	9.30138	87.1438	68.565	89.72	21.155
PI574249	Triticum	aestivum	Breeding/Research Material	Spring	Hard	USA	North America	HapPL-S	HapSIL-S	HapTIL-S	HapFIL-S	hap4	39.609	19.0419	14.4986	11.3969	103.195	76.125	99.75	23.625
PI574250	Triticum	aestivum	Breeding/Research Material	Spring	Hard	USA	North America	HapPL-M	HapSIL-L	HapTIL-S	HapFIL-S		39.4111	21.1241	14.2435	9.12341	89.6038	73.5545	98.0822	24.0245
PI57902	Triticum	aestivum	Traditional cultivar/Landrace	Winter type mixed with some Springtypes	Hard	India	Asia (except Middle East)	HapPL-M	HapSIL-L	HapTIL-S	HapFIL-L	hap1	50.9802	28.1375	20.7171	16.2515	126.509	105.222	136.391	31.3298
PI58075	Triticum	aestivum	Traditional cultivar/Landrace	Facultative (Intermediate)	Soft	Spain	Europe	HapPL-S	HapSIL-L	HapTIL-S	HapFIL-L	hap3	63.69	27.5802	22.265	18.4263	136.625	121.925	155.7	33.775
PI583671	Triticum	aestivum	Advanced/improved cultivar	Winter	Hard	USA	North America	HapPL-L	HapSIL-L	HapTIL-S	HapFIL-L	hap2	53.55	28.7492	22.414	19.758	142.443	122.4	147.4	25
PI58559	Triticum	aestivum	Other	Facultative (Intermediate)	Hard	U.K	Europe	HapPL-S	HapSIL-L	HapTIL-S	HapFIL-L	hap3	59.615	29.035	21.86	19.1936	145.19	120.7	156.15	35.45
PI58560	Triticum	aestivum	Breeding/Research Material	Spring	Mixed	U.K	Europe	HapPL-L	HapSIL-L	HapTIL-L	HapFIL-L	hap2	59.495	28.99	23.52	18.63	154.069	130.85	158.025	27.175
PI593047	Triticum	aestivum	Cultivar	Winter	Hard	USA	North America	HapPL-L	HapSIL-L	HapTIL-S	HapFIL-L	hap2	49.4697	27.8636	21.931	16.6756	135.526	101.047	126.254	25.2611
PI602429	Triticum	aestivum	Traditional cultivar/Landrace	Spring	Soft	Ethiopia	Africa	HapPL-L	HapSIL-L	HapTIL-S	HapFIL-L	hap2	48.064	22.2302	17.0592	12.8466	102.376	89.8	115.025	25.225
PI615373	Triticum	aestivum	Traditional cultivar/Landrace	Winter	Hard	Hungary	Europe	HapPL-S	HapSIL-L	HapTIL-S	HapFIL-L	hap3	53.1973	29.185	23.9753	21.3018	142.041	131.425	157.5	26.075
PI61693	Triticum	aestivum	Traditional cultivar/Landrace	Spring	Soft	Malawi	Africa	HapPL-S	HapSIL-S	HapTIL-S	HapFIL-L	hap3	42.72	25.635	19.32	14.1753	NA	82.45	110.3	27.85
PI622066	Triticum	aestivum	Traditional cultivar/Landrace	Winter	Hard	Iran	Middle East	HapPL-M	HapSIL-L	HapTIL-S	HapFIL-L	hap1	44.32	28.6245	23.57	18.0262	141.835	103.5	134.75	31.25
PI622188	Triticum	aestivum	Traditional cultivar/Landrace	Winter	Soft	Iran	Middle East	HapPL-S	HapSIL-L	HapTIL-S	HapFIL-L	hap3	45.5202	29.0314	24.8757	20.9022	142.284	113.138	147.062	34.0056
PI62362	Triticum	aestivum	Traditional cultivar/Landrace	Spring	Mixed	Venezuela	South America	HapPL-S	HapSIL-L	HapTIL-S	HapFIL-L	hap4	49.2	29.28	21.335	16.7369	128.154	98.85	135.8	36.95
PI627954	Triticum	aestivum	Landrace	Winter	Hard	Iran	Middle East	HapPL-S	HapSIL-L	HapTIL-S	HapFIL-L	hap3	58.8081	28.6494	25.53	22.9883	148.08	137.125	166.35	29.225
PI628129	Triticum	aestivum	Traditional cultivar/Landrace	Winter	Hard	Iran	Middle East	HapPL-S	HapSIL-L	HapTIL-S	HapFIL-L	hap3	51.47	26.165	24.5422	20.2301	143.146	119.95	147.2	27.25
PI639304	Triticum	aestivum	Landrace	Spring	Hard	Kazakhstan	Asia (except Middle East)	HapPL-L	HapSIL-L	HapTIL-S	HapFIL-L	hap2	58.0847	28.644	23.5287	21.8737	150.283	117.573	150.702	33.2362
PI639416	Triticum	aestivum	Landrace	Spring	Hard	Tajikistan	Asia (except Middle East)	HapPL-M	HapSIL-L	HapTIL-S	HapFIL-L	hap1	48.2797	25.841	23.5064	19.8539	147.752	104.885	136.264	31.1033
PI65557	Triticum	aestivum	Other	Spring	Mixed	Russia	Europe	HapPL-M	HapSIL-L	HapTIL-S	HapFIL-L	hap1	51.2326	28.374	24.9016	19.6759	158.3	127.9	159.3	31.4
PI65564	Triticum	aestivum	Traditional cultivar/Landrace	Winter	Hard	Italy	Europe	HapPL-L	HapSIL-L	HapTIL-S	HapFIL-L	hap2	57.2393	29.6546	25.5309	23.5234	167.081	137.384	165.067	27.8105
PI70705	Triticum	aestivum	Landrace	Spring	Hard	Iraq	Middle East	HapPL-L	HapSIL-L	HapTIL-S	HapFIL-L	hap2	50.4537	31.1427	24.714	19.0918	136.287	109.54	136.773	27.3403
PI80741	Triticum	aestivum	Traditional cultivar/Landrace	Winter	Soft	Afghanistan	Middle East	HapPL-M	HapSIL-L	HapTIL-S	HapFIL-L	hap1	48.1921	29.6061	26.1026	20.315	135.944	118.943	153.665	34.7456
PI8808	Triticum	aestivum	Traditional cultivar/Landrace	Spring	Hard	Iraq	Middle East	HapPL-L	HapSIL-L	HapTIL-S	HapFIL-L	hap2	57.2883	30.9612	24.7007	17.5459	137.211	123.906	149.537	25.7583
PI9131	Triticum	aestivum	Advanced/improved cultivar	Spring	Soft	Uzbekistan	Asia (except Middle East)	HapPL-S	HapSIL-L	HapTIL-S	HapFIL-L	hap3	49.42	31.935	22.9589	14.0958	122.568	101.6	132.9	31.3
PI94430	Triticum	aestivum	Traditional cultivar/Landrace	Spring	Hard	Belarus	Europe	HapPL-M	HapSIL-L	HapTIL-S	HapFIL-L	hap1	50.605	25.77	20.41	19.04	139.31	126.475	149.9	23.425
PI94468	Triticum	aestivum	Traditional cultivar/Landrace	Winter	Hard	Ukraine	Europe	HapPL-L	HapSIL-L	HapTIL-S	HapFIL-L	hap2	58.425	28.7822	23.6135	21.2106	143.405	120.537	155.825	35.2875
PI94481	Triticum	aestivum	Traditional cultivar/Landrace	Winter	Mixed	Russia	Europe	HapPL-L	HapSIL-L	HapTIL-S	HapFIL-L	hap2	53.9784	23.0325	22.3297	22.2529	152.699	124.818	160.698	35.6104
PI94505	Triticum	aestivum	Traditional cultivar/Landrace	Winter	Hard	Ukraine	Europe	HapPL-L	HapSIL-L	HapTIL-S	HapFIL-L	hap2	49.585	21.0517	17.8202	15.9556	NA	104.45	126.6	22.15
PI94520	Triticum	aestivum	Traditional cultivar/Landrace	Spring	Soft	Azerbaijan	Middle East	HapPL-S	HapSIL-L	HapTIL-S	HapFIL-L	hap4	64.59	33.45	21	13.0841	138.508	113.075	141	27.925
PI94532	Triticum	aestivum	Landrace	Spring	Hard	Uzbekistan	Asia (except Middle East)	HapPL-S	HapSIL-L	HapTIL-S	HapFIL-L	hap4	56.1344	30.5854	21.9958	17.7005	134.87	110.743	143.657	32.4087
PI94567	Triticum	aestivum	Traditional cultivar/Landrace	Spring	Soft	Israel	Middle East	HapPL-S	HapSIL-L	HapTIL-S	HapFIL-L	hap3	50.53	28.715	24.36	19.9414	145.58	104.875	138.15	33.275
PingYang27	Triticum	aestivum	Cultivar	Winter	Mixed	China	Asia (except Middle East)	HapPL-L	HapSIL-L	HapTIL-S	HapFIL-L	hap2	40.35	26.3302	19.415	13.0668	NA	91.75	113.05	21.3
QiangChangMai	Triticum	aestivum	Landrace	Winter	Mixed	China	Asia (except Middle East)	HapPL-M	HapSIL-L	HapTIL-S	HapFIL-L	hap1	49.13	34.165	23.985	16.8476	129.958	105.05	136.875	31.825
Redna	Triticum	aestivum	NA	Spring	Soft	Australia	Oceania	HapPL-S	HapSIL-L	HapTIL-S	HapFIL-L	hap4	45.567	29.316	21.7747	15.8561	124.078	101.432	127.311	25.8763
Rescue2182	Triticum	aestivum	NA	Spring	Hard	Canada	North America	HapPL-S	HapSIL-L	HapTIL-S	HapFIL-L	hap3	55.965	31.922	23.43	16.189	140.093	114.45	146.15	31.7
Richelle	Triticum	aestivum	NA	Facultative (Intermediate)	Soft	Australia	Oceania	HapPL-L	HapSIL-L	HapTIL-S	HapFIL-L	hap2	57.475	33.815	23.975	15.7588	138.395	120.25	147.125	26.875
Ruby	Triticum	aestivum	NA	Spring	Hard	Canada	North America	HapPL-S	HapSIL-L	HapTIL-L	HapFIL-L	hap3	59.1506	33.5502	23.1307	16.6721	116.586	115.025	142.606	27.581
ShanMai	Triticum	aestivum	Landrace	Spring	Hard	China	Asia (except Middle East)	HapPL-M	HapSIL-L	HapTIL-S	HapFIL-L	hap1	39.011	26.1587	22.2349	20.1532	115.036	97.4892	127.267	29.8712
ShuiLiZhan	Triticum	aestivum	Landrace	Winter	Soft	China	Asia (except Middle East)	HapPL-M	HapSIL-L	HapTIL-S	HapFIL-L	hap1	45.3796	31.962	24.4271	20.9126	146.444	124.091	154.617	30.5778
SongRuiMai4	Triticum	aestivum	Landrace	Spring	Soft	China	Asia (except Middle East)	HapPL-M	HapSIL-L	HapTIL-S	HapFIL-L	hap1	43.5689	29.0368	20.7488	15.6873	153.376	102.871	132.704	29.8629
Stewart	Triticum	aestivum	NA	Spring	Hard	Australia	Oceania	HapPL-S	HapSIL-L	HapTIL-S	HapFIL-L	hap4	44.6666	27.6127	19.7204	17.6239	138.024	103.686	129.53	25.5328
Tama	Triticum	aestivum	NA	Facultative (Intermediate)	Soft	Australia	Oceania	HapPL-S	HapSIL-L	HapTIL-S	HapFIL-L	hap4	54.7	30.205	21.9926	16.8608	138.144	115.025	144.175	29.15
Tarasque	Triticum	aestivum	NA	Spring	Hard	France	Europe	HapPL-S	HapSIL-L	HapTIL-S	HapFIL-S	hap3	35.995	19.54	15.5	12.2875	104.988	74.675	95.55	20.875
TongJiaBaXiaoMai	Triticum	aestivum	Landrace	Winter	Hard	China	Asia (except Middle East)	HapPL-S	HapSIL-L	HapTIL-S	HapFIL-L	hap4	50.6633	32.8151	25.7412	20.3077	NA	117.8	149.675	31.875
TuMangMai	Triticum	aestivum	Landrace	Spring	Hard	China	Asia (except Middle East)	HapPL-M	HapSIL-L	HapTIL-S	HapFIL-L	hap1	43.2563	30.4993	21.7611	15.5081	133.024	104.698	127.969	23.2474
Twin	Triticum	aestivum	NA	Spring	Soft	Canada	North America	HapPL-S	HapSIL-L	HapTIL-S	HapFIL-L	hap4	37.49	22.395	15.615	10.4672	NA	76.955	98.26	21.305
Vilmorin27	Triticum	aestivum	NA	Winter	Mixed	France	Europe	HapPL-S	HapSIL-L	HapTIL-S	HapFIL-L	hap3	49.705	24.59	17.71	14.8986	103.46	102.7	122.375	19.675
Woodie	Triticum	aestivum	NA	Spring	Soft	Australia	Oceania	HapPL-S	HapSIL-L	HapTIL-S	HapFIL-L	hap4	55.355	28.335	22.8035	16.6527	137.44	110.4	139.3	28.9
WuYuanMai	Triticum	aestivum	Landrace	Spring	Hard	China	Asia (except Middle East)	HapPL-M	HapSIL-L	HapTIL-S	HapFIL-L	hap1	55.3805	32.6662	23.8006	19.2117	138.919	131.175	158.9	27.725
XiaoFoShou	Triticum	aestivum	Landrace	Winter	Mixed	China	Asia (except Middle East)	HapPL-M	HapSIL-L	HapTIL-S	HapFIL-L	hap1	50.055	30.5364	24.6172	19.2074	122.323	117.35	146.775	29.425
XiaoHongPi	Triticum	aestivum	Landrace	Spring	Mixed	China	Asia (except Middle East)	HapPL-M	HapSIL-L	HapTIL-S	HapFIL-L	hap1	49.26	32.12	24.6402	14.1531	143.283	103.75	133.85	30.1
XiaoYan6	Triticum	aestivum	Cultivar	Winter	Hard	China	Asia (except Middle East)	HapPL-S	HapSIL-L	HapTIL-S	HapFIL-S	hap4	31.955	21.505	13.535	8.48479	96.5373	72.75	89.1	16.35
YanAn11	Triticum	aestivum	Cultivar	Winter	Hard	China	Asia (except Middle East)	HapPL-L	HapSIL-L	HapTIL-S	HapFIL-L	hap2	50.5993	32.3992	25.4842	21.0136	154.64	117.656	149.336	31.6556
YangMai	Triticum	aestivum	Landrace	Spring	Mixed	China	Asia (except Middle East)	HapPL-M	HapSIL-L	HapTIL-S	HapFIL-L	hap1	49.011	29.7587	24.2349	18.3754	158.063	126.589	156.667	30.1712
YanNong15	Triticum	aestivum	Cultivar	Winter	Soft	China	Asia (except Middle East)	HapPL-S	HapSIL-L	HapTIL-S	HapFIL-L	hap3	30.72	20.125	13.785	9.47669	76.4038	67.55	82.825	15.275
YouMangBaiFu	Triticum	aestivum	Landrace	Winter	Hard	China	Asia (except Middle East)	HapPL-M	HapSIL-L	HapTIL-S	HapFIL-L	hap1	51.361	27.6087	22.7449	21.0259	NA	126.989	147.787	20.8912
YouZiMai	Triticum	aestivum	Landrace	Winter	Mixed	China	Asia (except Middle East)	HapPL-M	HapSIL-L	HapTIL-S	HapFIL-L	hap1	38.39	30.435	24.855	18.31	122.294	104.205	128.375	24.17
ZangDong4	Triticum	aestivum	Cultivar	Winter	Mixed	China	Asia (except Middle East)	HapPL-S	HapSIL-L	HapTIL-S	HapFIL-L	hap3	39.4195	24.1961	17.8589	15.7725	102.212	92.3	109.45	17.15
ZaoWuTian	Triticum	aestivum	Landrace	Winter	Soft	China	Asia (except Middle East)	HapPL-S	HapSIL-L	HapTIL-S	HapFIL-L	hap3	52.8986	36.971	27.5157	19.4942	152.524	121.272	163.57	38.1377
ZhongYou9507	Triticum	aestivum	Cultivar	Winter	Hard	China	Asia (except Middle East)	HapPL-S		HapTIL-S	HapFIL-L	hap4	42.435	27.659	17.2723	12.5446	101.024	94.525	108.875	14.35
ZiJiuHong	Triticum	aestivum	Landrace	Winter	Hard	China	Asia (except Middle East)	HapPL-L	HapSIL-L	HapTIL-S	HapFIL-L	hap2	56.895	32.47	25.74	21.825	165.724	134.1	167.225	33.125
ZiPi	Triticum	aestivum	Landrace	Winter	Hard	China	Asia (except Middle East)	HapPL-M	HapSIL-L	HapTIL-S	HapFIL-L	hap1	53.7967	30.5408	24.9061	18.8689	149.774	124.098	155.689	30.6239
Note:Hard and soft grains were used to distinguish the varieties of wheat by the hardness of their kernels. Grain hardness is one of the main quality traits of wheat and is associated with the properties of the Friabilin protein bound to the surface of the starch granules, which has a significant impact on wheat milling, baking, grading and final yield quality[1-2]. Hard wheat is generally distin…
Reference
[1]Bhave M., Morris C. F.. Molecular genetics of puroindolines and related genes: regulation of expression, membrane binding properties and applications [J]. Plant Molecular Biology, 2008a, 66(3): 221-231.
[2]Bhave M., Morris C. F.. Molecular genetics of puroindolines and related genes: allelic diversity in wheat and other grasses [J]. Plant Molecular Biology, 2008b, 66(3): 205-219.
[3]GB1351-99,Wheat National Standards[S]

## Sheet: Table S2
Table S2 Comparison of the eight plant architecture traits between two environments
Trait	Environment	mean	sd	max	min	cv	H2	r
PL	Y2021	41.4177	9.78282	66.5497	10.1144	0.236199	0.76	0.6
	Y2022	44.4875	7.57192	63.3905	23.3281	0.170203
	BLUE	50.5533	7.2302	67.755	30.47	0.143021
SIL	Y2021	25.8765	5.54256	37.9	7.4261	0.214193	0.72	0.56
	Y2022	27.5641	4.08323	37.2197	13.68	0.148136
	BLUE	28.2833	3.7095	36.971	13.9764	0.131155
TIL	Y2021	25.3254	4.81336	42.8501	9.5425	0.190061	0.76	0.43
	Y2022	20.6408	3.70448	28.42	8.29	0.179474
	BLUE	21.5728	3.24371	28.2495	9.36	0.150361
FIL	Y2021	19.7017	3.86534	31.3329	7.28981	0.196193	0.71	0.58
	Y2022	15.6977	3.84886	24.4342	5.42857	0.245185
	BLUE	16.9936	3.48178	25.6026	6.20982	0.204888
LTL	Y2021	145.322	19.5733	182.9	76.5997	0.134689	0.88	0.83
	Y2022	128.466	21.0982	172.6	67.6183	0.164232
	BLUE	136.839	19.4368	172.37	73.075	0.142042
STL	Y2021	114.596	17.0529	156.302	56.1969	0.148809	0.77	0.73
	Y2022	103.526	17.7243	144.65	45.0965	0.171207
	BLUE	109.032	16.1176	140.25	50.275	0.147824
LSTL	Y2021	27.7366	8.50207	55.4821	5.91831	0.306529	0.27	0.28
	Y2022	24.9353	6.28851	40.55	11.4	0.252193
	BLUE	27.7402	5.58192	41.7129	12.175	0.201221
MSL	Y2021	136.917	19.1329	176.47	71.35	0.139741	0.86	0.82
	Y2022	127.472	20.0581	170.063	67.7479	0.157353
	BLUE	132.756	17.2835	170.691	76.4038	0.13019

## Sheet: Table S3
Table S3 Detailed information of all significantly associated SNPs for the investigated traits (-log10(P) > 5)
Type	Trait	SNP	Chrom	Position	Ref/Alt	P	Annotation	Type
BLUE	PL	1-45792484	1A	45792484	G/A	7.31943e-06
BLUE	PL	1-45804080	1A	45804080	C/T	8.00486e-06
BLUE	PL	1-45804086	1A	45804086	T/C	8.00486e-06
BLUE	PL	1-45839880	1A	45839880	A/G	5.59305e-06
BLUE	PL	1-45849532	1A	45849532	G/A	7.95513e-06
BLUE	PL	1-45850234	1A	45850234	C/A	9.72841e-06
BLUE	PL	1-45858505	1A	45858505	G/A	2.36649e-06
BLUE	PL	1-45873802	1A	45873802	G/A	6.85092e-06
BLUE	PL	1-45888670	1A	45888670	C/T	4.41695e-06
BLUE	PL	1-45901595	1A	45901595	C/T	5.68559e-06
BLUE	PL	1-45903286	1A	45903286	A/C	7.19644e-06
BLUE	PL	1-45952528	1A	45952528	T/A	7.19254e-06
BLUE	PL	1-45957790	1A	45957790	T/G	5.88226e-06
BLUE	PL	1-46009797	1A	46009797	C/G	8.29326e-06
BLUE	PL	1-46047257	1A	46047257	C/T	8.6364e-06
BLUE	PL	1-46048423	1A	46048423	G/C	7.45178e-06
BLUE	PL	1-46052863	1A	46052863	T/C	7.94443e-06
BLUE	PL	1-46052938	1A	46052938	C/A	1.93599e-06
BLUE	PL	1-46060408	1A	46060408	C/G	3.87619e-06
BLUE	PL	1-46064564	1A	46064564	A/G	4.56203e-06
BLUE	PL	1-46064571	1A	46064571	C/T	3.89817e-06
BLUE	PL	1-46157729	1A	46157729	C/T	3.64349e-06
BLUE	PL	1-46159618	1A	46159618	G/C	5.64232e-06
BLUE	PL	1-46228325	1A	46228325	A/T	8.54726e-06
BLUE	PL	1-46314769	1A	46314769	T/C	5.11712e-06
BLUE	PL	1-46317751	1A	46317751	C/A	8.18066e-06
BLUE	PL	1-46318705	1A	46318705	T/C	5.18377e-06
BLUE	PL	1-46319502	1A	46319502	T/A	1.6649e-06
BLUE	PL	1-46322937	1A	46322937	C/T	7.45486e-06
BLUE	PL	1-46322993	1A	46322993	T/G	7.06104e-06
BLUE	PL	1-46363157	1A	46363157	G/A	9.15549e-06
BLUE	PL	1-46372600	1A	46372600	G/T	3.55275e-06
BLUE	PL	1-46377629	1A	46377629	G/A	5.24003e-06
BLUE	PL	1-46400591	1A	46400591	G/A	8.55376e-06
BLUE	PL	1-46404234	1A	46404234	C/T	1.18952e-07
BLUE	PL	1-46445058	1A	46445058	C/T	6.44346e-06
BLUE	PL	1-46467253	1A	46467253	G/A	5.42375e-06
BLUE	PL	1-46511094	1A	46511094	G/A	5.45486e-06
BLUE	PL	1-46514878	1A	46514878	C/T	9.86214e-06
BLUE	PL	1-46530579	1A	46530579	C/T	7.46242e-06
BLUE	PL	1-46824913	1A	46824913	C/T	9.65389e-06
BLUE	PL	1-46832308	1A	46832308	C/T	4.86351e-06
BLUE	PL	1-46837204	1A	46837204	C/T	9.29646e-06
BLUE	PL	1-46837380	1A	46837380	C/T	8.99877e-06
BLUE	PL	1-46849106	1A	46849106	C/T	5.87474e-06
BLUE	PL	1-46857933	1A	46857933	G/A	8.8636e-06
BLUE	PL	1-46864492	1A	46864492	A/G	8.02422e-06
BLUE	PL	1-46868245	1A	46868245	T/C	3.57736e-06
BLUE	PL	1-46892497	1A	46892497	C/T	7.6745e-06
BLUE	PL	1-46898163	1A	46898163	C/T	4.43652e-06
BLUE	PL	1-46901889	1A	46901889	C/T	9.78247e-06
BLUE	PL	1-46904848	1A	46904848	G/T	4.09273e-06
BLUE	PL	1-46911955	1A	46911955	C/T	9.66009e-06
BLUE	PL	1-46913697	1A	46913697	A/G	8.36222e-06
BLUE	PL	1-46986078	1A	46986078	G/T	8.31561e-06
BLUE	PL	1-46997306	1A	46997306	C/G	5.07565e-06
BLUE	PL	1-47015814	1A	47015814	G/C	8.29326e-06
BLUE	PL	1-47093183	1A	47093183	C/T	4.77465e-06
BLUE	PL	1-47093242	1A	47093242	C/T	2.81473e-06
BLUE	PL	1-47121212	1A	47121212	C/T	8.61085e-06
BLUE	PL	1-47123584	1A	47123584	C/T	4.99129e-06
BLUE	PL	1-47123606	1A	47123606	G/A	8.08366e-06
BLUE	PL	1-47127444	1A	47127444	C/T	6.56173e-06
BLUE	PL	1-47201459	1A	47201459	A/G	9.72189e-06
BLUE	PL	1-47206487	1A	47206487	C/T	9.52401e-06
BLUE	PL	1-47226162	1A	47226162	G/T	7.98291e-06
BLUE	PL	1-47237118	1A	47237118	C/T	8.29326e-06
BLUE	PL	1-47244115	1A	47244115	T/C	9.51513e-06
BLUE	PL	1-47245160	1A	47245160	G/A	7.79504e-06
BLUE	PL	1-47254386	1A	47254386	G/A	8.17063e-06
BLUE	PL	1-47254536	1A	47254536	G/A	1.20045e-06
BLUE	PL	1-47255481	1A	47255481	G/A	9.91245e-06
BLUE	PL	1-47255508	1A	47255508	C/T	9.91245e-06
BLUE	PL	1-47257756	1A	47257756	C/G	5.3887e-06
BLUE	PL	1-47257947	1A	47257947	G/A	2.85863e-06
BLUE	PL	1-47260964	1A	47260964	G/A	9.98347e-06
BLUE	PL	1-47261362	1A	47261362	C/T	5.34032e-06
BLUE	PL	1-47263632	1A	47263632	C/G	9.45336e-06
BLUE	PL	1-47263640	1A	47263640	T/C	7.08016e-06
BLUE	PL	1-47263688	1A	47263688	A/G	4.82646e-06
BLUE	PL	1-47267444	1A	47267444	G/C	7.98291e-06
BLUE	PL	1-47278681	1A	47278681	T/C	7.95488e-06
BLUE	PL	1-47280341	1A	47280341	G/A	6.30444e-06
BLUE	PL	1-47280384	1A	47280384	C/T	2.77506e-06
BLUE	PL	1-47280426	1A	47280426	G/T	7.29722e-06
BLUE	PL	1-47280427	1A	47280427	G/T	5.47801e-06
BLUE	PL	1-47283696	1A	47283696	C/T	8.29326e-06
BLUE	PL	1-47285912	1A	47285912	T/C	9.30176e-06
BLUE	PL	1-47303096	1A	47303096	T/A	2.34952e-06
BLUE	PL	1-47304156	1A	47304156	C/T	9.18272e-06
BLUE	PL	1-47305274	1A	47305274	G/A	4.11416e-06
BLUE	PL	1-47311564	1A	47311564	C/T	4.20366e-06
BLUE	PL	1-47315146	1A	47315146	C/T	8.85716e-06
BLUE	PL	1-47315249	1A	47315249	C/T	8.85716e-06
BLUE	PL	1-47327752	1A	47327752	C/T	3.36873e-06
BLUE	PL	1-47333500	1A	47333500	G/A	9.26615e-06
BLUE	PL	1-47344245	1A	47344245	C/G	7.06202e-06
BLUE	PL	1-47362706	1A	47362706	C/T	1.03904e-06
BLUE	PL	1-47366380	1A	47366380	C/T	5.7766e-06
BLUE	PL	1-47368431	1A	47368431	G/A	9.31718e-06
BLUE	PL	1-47370698	1A	47370698	G/A	8.94067e-06
BLUE	PL	1-47371944	1A	47371944	C/T	6.98475e-06
BLUE	PL	1-47381560	1A	47381560	G/A	6.97253e-06
BLUE	PL	1-47384277	1A	47384277	C/T	7.26565e-06
BLUE	PL	1-47407802	1A	47407802	G/T	5.96242e-06
BLUE	PL	1-47407847	1A	47407847	C/G	4.26287e-06
BLUE	PL	1-47408044	1A	47408044	G/A	7.79675e-06
BLUE	PL	1-47409370	1A	47409370	A/G	3.71e-06
BLUE	PL	1-47423096	1A	47423096	G/A	2.87535e-06
BLUE	PL	1-47428295	1A	47428295	A/G	1.33883e-06
BLUE	PL	1-47430746	1A	47430746	G/A	8.21102e-06
BLUE	PL	1-47438848	1A	47438848	A/T	9.47642e-06
BLUE	PL	1-47450227	1A	47450227	G/T	5.7705e-06
BLUE	PL	1-47451632	1A	47451632	A/G	2.17777e-06
BLUE	PL	1-47460712	1A	47460712	G/T	9.55626e-06
BLUE	PL	1-47461545	1A	47461545	A/T	9.92796e-06
BLUE	PL	1-47461906	1A	47461906	G/A	8.85716e-06
BLUE	PL	1-47469286	1A	47469286	G/A	8.31039e-06
BLUE	PL	1-47469512	1A	47469512	C/T	6.65987e-06
BLUE	PL	1-47475129	1A	47475129	C/T	2.68875e-06
BLUE	PL	1-47477584	1A	47477584	G/A	5.61966e-06
BLUE	PL	1-47479226	1A	47479226	C/T	9.26615e-06
BLUE	PL	1-47485441	1A	47485441	T/C	5.25368e-06
BLUE	PL	1-47485911	1A	47485911	A/C	8.54715e-06
BLUE	PL	1-47488268	1A	47488268	C/T	7.08997e-06
BLUE	PL	1-47490442	1A	47490442	C/T	7.28187e-06
BLUE	PL	1-47492197	1A	47492197	G/A	7.32945e-06
BLUE	PL	1-47495580	1A	47495580	A/G	7.83416e-06
BLUE	PL	1-47495581	1A	47495581	G/T	2.89407e-06
BLUE	PL	1-47503023	1A	47503023	G/A	3.9867e-06
BLUE	PL	1-47504639	1A	47504639	G/A	9.74214e-06
BLUE	PL	1-47505079	1A	47505079	G/C	5.0329e-06
BLUE	PL	1-47505427	1A	47505427	G/A	7.07902e-06
BLUE	PL	1-47509082	1A	47509082	C/T	6.23293e-06
BLUE	PL	1-47509229	1A	47509229	A/G	5.16872e-06
BLUE	PL	1-47510585	1A	47510585	C/T	8.11808e-06
BLUE	PL	1-47511698	1A	47511698	G/A	6.98537e-06
BLUE	PL	1-47525525	1A	47525525	C/T	8.02764e-06
BLUE	PL	1-47525703	1A	47525703	A/T	3.47707e-08
BLUE	PL	1-47526106	1A	47526106	G/A	9.66779e-06
BLUE	PL	1-47527919	1A	47527919	G/A	8.48361e-06
BLUE	PL	1-47528482	1A	47528482	A/G	6.64162e-06
BLUE	PL	1-47529569	1A	47529569	C/T	2.64291e-06
BLUE	PL	1-47529580	1A	47529580	A/G	1.32863e-06
BLUE	PL	1-47530431	1A	47530431	G/T	6.24418e-06
BLUE	PL	1-47530463	1A	47530463	G/C	9.05157e-06
BLUE	PL	1-47546008	1A	47546008	A/T	3.83649e-06
BLUE	PL	1-47548685	1A	47548685	T/G	7.32409e-06
BLUE	PL	1-47548720	1A	47548720	T/G	7.22696e-06
BLUE	PL	1-47548832	1A	47548832	T/C	8.06986e-06
BLUE	PL	1-47548859	1A	47548859	C/T	6.58393e-06
BLUE	PL	1-47548872	1A	47548872	C/T	5.19044e-06
BLUE	PL	1-47548880	1A	47548880	G/T	5.10938e-06
BLUE	PL	1-47551081	1A	47551081	C/T	8.29326e-06
BLUE	PL	1-47551866	1A	47551866	G/A	6.14251e-06
BLUE	PL	1-47552580	1A	47552580	C/T	3.68988e-06
BLUE	PL	1-47552882	1A	47552882	A/G	5.03946e-06
BLUE	PL	1-47552918	1A	47552918	T/C	5.03946e-06
BLUE	PL	1-47557944	1A	47557944	C/T	8.21102e-06
BLUE	PL	1-47557956	1A	47557956	C/G	8.21102e-06
BLUE	PL	1-47561227	1A	47561227	C/A	2.36566e-06
BLUE	PL	1-47561275	1A	47561275	C/T	7.11607e-06
BLUE	PL	1-47561964	1A	47561964	A/G	6.77789e-06
BLUE	PL	1-47564337	1A	47564337	C/T	8.89071e-06
BLUE	PL	1-47570274	1A	47570274	G/C	3.30757e-06
BLUE	PL	1-47570997	1A	47570997	G/A	8.11808e-06
BLUE	PL	1-47573851	1A	47573851	A/G	7.70587e-06
BLUE	PL	1-47573936	1A	47573936	C/T	3.64162e-06
BLUE	PL	1-47574025	1A	47574025	G/A	8.68295e-06
BLUE	PL	1-47574029	1A	47574029	C/T	7.88334e-06
BLUE	PL	1-47576659	1A	47576659	A/T	5.89531e-06
BLUE	PL	1-47595279	1A	47595279	T/C	8.05656e-06
BLUE	PL	1-47603159	1A	47603159	C/T	7.99458e-06
BLUE	PL	1-47606174	1A	47606174	C/T	4.26972e-06
BLUE	PL	1-47607465	1A	47607465	A/C	9.8929e-06
BLUE	PL	1-47608159	1A	47608159	G/T	8.05276e-06
BLUE	PL	1-47617988	1A	47617988	G/T	6.70788e-06
BLUE	PL	1-47618088	1A	47618088	G/A	7.60482e-06
BLUE	PL	1-47621822	1A	47621822	G/A	2.46921e-06
BLUE	PL	1-47634622	1A	47634622	G/A	4.42344e-06
BLUE	PL	1-47636386	1A	47636386	C/T	4.46005e-06
BLUE	PL	1-47636428	1A	47636428	T/C	1.23862e-07
BLUE	PL	1-47636503	1A	47636503	G/A	9.83161e-06
BLUE	PL	1-47636968	1A	47636968	G/A	4.27267e-06
BLUE	PL	1-47638367	1A	47638367	A/G	7.46343e-06
BLUE	PL	1-47638427	1A	47638427	G/A	3.72187e-06
BLUE	PL	1-47641472	1A	47641472	C/T	4.31649e-06
BLUE	PL	1-47642398	1A	47642398	G/A	9.56186e-06
BLUE	PL	1-47642428	1A	47642428	G/A	8.8842e-06
BLUE	PL	1-47642646	1A	47642646	G/A	9.26615e-06
BLUE	PL	1-47642759	1A	47642759	T/C	8.29326e-06
BLUE	PL	1-47642770	1A	47642770	G/A	8.29326e-06
BLUE	PL	1-47642992	1A	47642992	G/A	5.42375e-06
BLUE	PL	1-47644289	1A	47644289	A/T	5.07996e-06
BLUE	PL	1-47646030	1A	47646030	C/T	8.61425e-06
BLUE	PL	1-47646033	1A	47646033	A/C	8.61425e-06
BLUE	PL	1-47648039	1A	47648039	G/A	8.29326e-06
BLUE	PL	1-47659104	1A	47659104	T/C	4.0596e-06
BLUE	PL	1-47659275	1A	47659275	G/A	8.19133e-06
BLUE	PL	1-47669228	1A	47669228	A/G	7.13997e-06
BLUE	PL	1-47670414	1A	47670414	G/A	5.75278e-06
BLUE	PL	1-47671354	1A	47671354	C/T	9.2844e-06
BLUE	PL	1-47671590	1A	47671590	C/T	5.41173e-06
BLUE	PL	1-47673851	1A	47673851	A/G	5.4514e-06
BLUE	PL	1-47676827	1A	47676827	G/C	1.04072e-06
BLUE	PL	1-47686638	1A	47686638	G/T	5.44686e-06
BLUE	PL	1-47696125	1A	47696125	T/G	6.85447e-06
BLUE	PL	1-47696334	1A	47696334	G/A	7.13978e-06
BLUE	PL	1-47696412	1A	47696412	G/A	8.8419e-06
BLUE	PL	1-47700043	1A	47700043	A/G	8.06095e-06
BLUE	PL	1-47702340	1A	47702340	G/A	7.79504e-06
BLUE	PL	1-47702499	1A	47702499	G/A	5.50992e-06
BLUE	PL	1-47702957	1A	47702957	C/T	8.61668e-06
BLUE	PL	1-47705930	1A	47705930	G/A	8.5018e-06
BLUE	PL	1-47719061	1A	47719061	C/T	5.0329e-06
BLUE	PL	1-47720403	1A	47720403	G/A	4.59661e-06
BLUE	PL	1-47721501	1A	47721501	G/T	9.59174e-06
BLUE	PL	1-47723871	1A	47723871	C/A	4.15802e-06
BLUE	PL	1-47723880	1A	47723880	C/A	3.83132e-06
BLUE	PL	1-47723898	1A	47723898	G/A	7.10103e-06
BLUE	PL	1-47724792	1A	47724792	C/T	9.43132e-06
BLUE	PL	1-47727739	1A	47727739	C/T	2.02028e-06
BLUE	PL	1-47730293	1A	47730293	G/A	5.50094e-06
BLUE	PL	1-47730294	1A	47730294	C/T	7.55639e-06
BLUE	PL	1-47734973	1A	47734973	C/G	8.23992e-06
BLUE	PL	1-47739769	1A	47739769	T/A	5.58681e-06
BLUE	PL	1-47740372	1A	47740372	T/C	8.94055e-06
BLUE	PL	1-47743047	1A	47743047	A/G	9.79482e-06
BLUE	PL	1-47743064	1A	47743064	C/A	6.85118e-06
BLUE	PL	1-47750927	1A	47750927	C/T	4.83038e-06
BLUE	PL	1-47759000	1A	47759000	C/T	7.57119e-06
BLUE	PL	1-47760432	1A	47760432	C/T	8.11731e-06
BLUE	PL	1-47762386	1A	47762386	G/A	4.30881e-06
BLUE	PL	1-47768385	1A	47768385	C/T	1.41365e-06
BLUE	PL	1-47768476	1A	47768476	C/T	5.79835e-06
BLUE	PL	1-47769959	1A	47769959	G/A	5.59532e-06
BLUE	PL	1-47772201	1A	47772201	T/C	5.25368e-06
BLUE	PL	1-47773237	1A	47773237	C/T	6.59537e-06
BLUE	PL	1-47773357	1A	47773357	A/G	3.47409e-06
BLUE	PL	1-47773375	1A	47773375	C/T	8.94961e-06
BLUE	PL	1-47775693	1A	47775693	T/A	1.75206e-06
BLUE	PL	1-47778675	1A	47778675	T/C	5.28212e-06
BLUE	PL	1-47778688	1A	47778688	G/A	4.74797e-06
BLUE	PL	1-47799081	1A	47799081	G/A	6.77085e-06
BLUE	PL	1-47799083	1A	47799083	G/A	6.77085e-06
BLUE	PL	1-47801425	1A	47801425	T/C	8.96826e-06
BLUE	PL	1-47805278	1A	47805278	C/T	9.11729e-06	TraesCS1A02G065400:TraesCS1A02G065400.1:exon9:c.C1722T:p.I574I	synonymous SNV
BLUE	PL	1-47810031	1A	47810031	A/G	4.79883e-06
BLUE	PL	1-47816349	1A	47816349	G/A	8.29326e-06
BLUE	PL	1-47816355	1A	47816355	C/T	8.29326e-06
BLUE	PL	1-48205219	1A	48205219	T/C	9.37175e-07
BLUE	PL	1-48205783	1A	48205783	T/C	9.31893e-06
BLUE	PL	1-48223983	1A	48223983	T/C	7.35842e-06
BLUE	PL	1-48227126	1A	48227126	C/T	7.0758e-06
BLUE	PL	1-48227161	1A	48227161	T/A	2.58298e-06
BLUE	PL	1-48227184	1A	48227184	G/A	3.25417e-06
BLUE	PL	1-48227353	1A	48227353	C/T	8.31721e-06
BLUE	PL	1-48242659	1A	48242659	A/G	9.47997e-06
BLUE	PL	1-48244717	1A	48244717	A/G	4.31649e-06
BLUE	PL	1-48245108	1A	48245108	C/G	8.36348e-06
BLUE	PL	1-48246519	1A	48246519	G/A	8.11926e-06
BLUE	PL	1-48247170	1A	48247170	C/T	4.38293e-06
BLUE	PL	1-48257323	1A	48257323	T/C	7.39724e-06
BLUE	PL	1-48257950	1A	48257950	C/T	8.93795e-06
BLUE	PL	1-48259289	1A	48259289	G/A	9.63364e-06
BLUE	PL	1-48260044	1A	48260044	T/G	6.89426e-06
BLUE	PL	1-48263835	1A	48263835	C/T	3.54606e-06
BLUE	PL	1-48271404	1A	48271404	A/G	4.24535e-06
BLUE	PL	1-48271728	1A	48271728	G/A	3.96987e-06
BLUE	PL	1-48277263	1A	48277263	G/A	4.97564e-06
BLUE	PL	1-48279316	1A	48279316	C/A	7.86472e-06
BLUE	PL	1-48279361	1A	48279361	C/T	9.0537e-06
BLUE	PL	1-48285848	1A	48285848	C/T	6.50629e-06
BLUE	PL	1-48288815	1A	48288815	C/T	2.79608e-06
BLUE	PL	1-48290288	1A	48290288	A/T	2.91672e-06
BLUE	PL	1-48290296	1A	48290296	C/T	1.08434e-06
BLUE	PL	1-48290951	1A	48290951	C/T	8.29326e-06
BLUE	PL	1-48291456	1A	48291456	T/C	8.9281e-06
BLUE	PL	1-48291534	1A	48291534	T/C	9.31718e-06
BLUE	PL	1-48291545	1A	48291545	T/C	9.31718e-06
BLUE	PL	1-48291560	1A	48291560	T/A	9.31718e-06
BLUE	PL	1-48292785	1A	48292785	A/C	8.23992e-06
BLUE	PL	1-48293781	1A	48293781	C/T	9.00296e-06
BLUE	PL	1-48294449	1A	48294449	A/G	5.5515e-06
BLUE	PL	1-48302039	1A	48302039	A/T	3.6619e-06
BLUE	PL	1-48303277	1A	48303277	C/T	8.29326e-06
BLUE	PL	1-48303307	1A	48303307	C/T	8.29326e-06
BLUE	PL	1-48303331	1A	48303331	A/G	6.28785e-06
BLUE	PL	1-48304524	1A	48304524	C/T	5.30108e-06
BLUE	PL	1-48318175	1A	48318175	T/C	8.00348e-06
BLUE	PL	1-48318602	1A	48318602	C/T	9.54252e-06
BLUE	PL	1-48320234	1A	48320234	T/C	7.01492e-06
BLUE	PL	1-48322164	1A	48322164	C/T	6.35862e-06
BLUE	PL	1-48328504	1A	48328504	A/G	9.62051e-06
BLUE	PL	1-48331791	1A	48331791	A/G	8.53557e-06
BLUE	PL	1-48348722	1A	48348722	T/C	5.99806e-06
BLUE	PL	1-48351328	1A	48351328	C/T	7.66734e-06
BLUE	PL	1-48353498	1A	48353498	C/T	7.31033e-06
BLUE	PL	1-48357202	1A	48357202	G/A	5.42094e-06
BLUE	PL	1-48358209	1A	48358209	C/T	2.00256e-06
BLUE	PL	1-48360211	1A	48360211	A/G	7.22139e-06
BLUE	PL	1-48360232	1A	48360232	A/T	5.38019e-06
BLUE	PL	1-48361116	1A	48361116	G/A	6.4869e-06
BLUE	PL	1-48375630	1A	48375630	G/A	3.97933e-06
BLUE	PL	1-48375791	1A	48375791	C/T	9.81738e-06
BLUE	PL	1-48378694	1A	48378694	C/T	6.84596e-06
BLUE	PL	1-48379476	1A	48379476	C/A	9.31743e-06
BLUE	PL	1-48383587	1A	48383587	G/C	9.04883e-07
BLUE	PL	1-48383599	1A	48383599	C/T	7.82404e-06
BLUE	PL	1-48389871	1A	48389871	A/G	5.06253e-06
BLUE	PL	1-48395617	1A	48395617	G/A	2.82013e-06
BLUE	PL	1-48395906	1A	48395906	A/G	8.42852e-06
BLUE	PL	1-48404992	1A	48404992	A/C	5.5419e-06
BLUE	PL	1-48405015	1A	48405015	C/T	6.78438e-06
BLUE	PL	1-48408913	1A	48408913	T/C	6.47728e-06
BLUE	PL	1-48411623	1A	48411623	C/T	9.95459e-06
BLUE	PL	1-48411674	1A	48411674	T/G	6.42696e-06
BLUE	PL	1-48421860	1A	48421860	C/T	5.30108e-06
BLUE	PL	1-48426742	1A	48426742	C/T	6.92459e-06
BLUE	PL	1-48427000	1A	48427000	G/A	9.6441e-06
BLUE	PL	1-48438074	1A	48438074	T/C	1.86589e-06
BLUE	PL	1-48455495	1A	48455495	T/A	7.22139e-06
BLUE	PL	1-48456038	1A	48456038	C/T	9.77684e-06
BLUE	PL	1-48457776	1A	48457776	G/A	9.0653e-06
BLUE	PL	1-48459871	1A	48459871	G/A	7.00607e-06
BLUE	PL	1-48467961	1A	48467961	C/T	4.42842e-06
BLUE	PL	1-48476825	1A	48476825	T/A	4.30314e-06
BLUE	PL	1-48479449	1A	48479449	G/A	1.36278e-06
BLUE	PL	1-48486588	1A	48486588	G/A	6.24387e-06
BLUE	PL	1-48486853	1A	48486853	T/G	7.19254e-06
BLUE	PL	1-48488214	1A	48488214	G/A	6.38163e-06
BLUE	PL	1-48488837	1A	48488837	C/A	5.08661e-06
BLUE	PL	1-48491557	1A	48491557	G/A	8.29326e-06
BLUE	PL	1-48491770	1A	48491770	C/A	9.21569e-06
BLUE	PL	1-48495488	1A	48495488	G/A	9.11171e-06
BLUE	PL	1-48498730	1A	48498730	T/G	7.25163e-06
BLUE	PL	1-48499042	1A	48499042	G/A	5.43951e-06
BLUE	PL	1-48500504	1A	48500504	G/A	9.52296e-06
BLUE	PL	1-48513563	1A	48513563	T/C	7.19254e-06
BLUE	PL	1-48518030	1A	48518030	C/T	7.50333e-06
BLUE	PL	1-48521072	1A	48521072	G/A	6.86857e-06
BLUE	PL	1-48521079	1A	48521079	C/A	6.86857e-06
BLUE	PL	1-48530550	1A	48530550	C/T	8.4205e-06
BLUE	PL	1-48540140	1A	48540140	G/T	9.84359e-06
BLUE	PL	1-48550615	1A	48550615	A/G	9.33866e-06
BLUE	PL	1-48555710	1A	48555710	T/C	8.12265e-06
BLUE	PL	1-48556992	1A	48556992	T/C	2.43018e-06
BLUE	PL	1-48560106	1A	48560106	G/A	1.97715e-06
BLUE	PL	1-48560761	1A	48560761	G/A	3.38387e-06
BLUE	PL	1-48562465	1A	48562465	A/G	9.83493e-06
BLUE	PL	1-48563331	1A	48563331	T/C	5.34412e-06
BLUE	PL	1-48563496	1A	48563496	G/A	5.30256e-06
BLUE	PL	1-48563791	1A	48563791	G/A	8.08042e-06
BLUE	PL	1-48564619	1A	48564619	C/A	7.98291e-06
BLUE	PL	1-48572546	1A	48572546	C/T	8.76139e-06
BLUE	PL	1-48572624	1A	48572624	C/A	7.68396e-06
BLUE	PL	1-48572955	1A	48572955	G/T	7.66685e-06
BLUE	PL	1-48573798	1A	48573798	G/C	7.85996e-06
BLUE	PL	1-48789435	1A	48789435	A/G	4.23985e-06
BLUE	PL	1-48798107	1A	48798107	A/G	9.16156e-06
BLUE	PL	1-48827263	1A	48827263	G/A	8.24914e-06
BLUE	PL	1-48829396	1A	48829396	T/C	5.40586e-06
BLUE	PL	1-48832186	1A	48832186	C/T	8.67421e-06
BLUE	PL	1-48832682	1A	48832682	G/A	9.28231e-06
BLUE	PL	1-48832703	1A	48832703	C/T	7.44566e-06
BLUE	PL	1-48835750	1A	48835750	C/A	5.49253e-06
BLUE	PL	1-48837669	1A	48837669	C/T	9.42098e-06
BLUE	PL	1-48838818	1A	48838818	C/A	4.45637e-06
BLUE	PL	1-48841323	1A	48841323	G/A	6.80395e-06
BLUE	PL	1-48844404	1A	48844404	A/G	8.36873e-07
BLUE	PL	1-48875392	1A	48875392	G/A	8.58682e-06
BLUE	PL	1-48875646	1A	48875646	G/A	9.82617e-06
BLUE	PL	1-48879890	1A	48879890	C/T	5.32205e-06
BLUE	PL	1-48898071	1A	48898071	C/T	7.33208e-06
BLUE	PL	1-48900997	1A	48900997	G/A	9.66317e-06
BLUE	PL	1-48903444	1A	48903444	C/A	6.05725e-06
BLUE	PL	1-48905922	1A	48905922	G/A	7.3054e-06
BLUE	PL	1-48907123	1A	48907123	G/A	9.02964e-06
BLUE	PL	1-48907301	1A	48907301	A/G	7.55789e-06
BLUE	PL	1-48908692	1A	48908692	T/A	9.6741e-06
BLUE	PL	1-48909057	1A	48909057	G/A	9.0158e-06
BLUE	PL	1-48913510	1A	48913510	G/A	5.01959e-06
BLUE	PL	1-48913565	1A	48913565	G/A	3.43316e-06
BLUE	PL	1-48914510	1A	48914510	G/C	2.13417e-06
BLUE	PL	1-48922632	1A	48922632	G/A	8.81228e-06
BLUE	PL	1-48937062	1A	48937062	G/A	2.31767e-06
BLUE	PL	1-48937255	1A	48937255	C/T	3.06971e-06
BLUE	PL	1-48942112	1A	48942112	T/C	7.99361e-06
BLUE	PL	1-48943439	1A	48943439	G/A	7.28599e-06
BLUE	PL	1-48982889	1A	48982889	C/A	7.59127e-06
BLUE	PL	1-48989587	1A	48989587	C/T	5.50186e-06
BLUE	PL	1-49001994	1A	49001994	G/A	4.52919e-06
BLUE	PL	1-49029328	1A	49029328	G/A	6.08234e-06
BLUE	PL	1-49053229	1A	49053229	T/G	8.39667e-06
BLUE	PL	1-49053648	1A	49053648	G/C	5.94406e-06
BLUE	PL	1-49090243	1A	49090243	C/T	8.86427e-06
BLUE	PL	1-107486105	1A	107486105	A/G	5.64166e-06
BLUE	PL	1-130955943	1A	130955943	A/G	1.79895e-06
BLUE	PL	1-274922361	1A	274922361	G/C	7.27551e-07
BLUE	PL	1-278737598	1A	278737598	G/A	7.57237e-06
BLUE	PL	1-278737605	1A	278737605	A/C	7.36509e-06
BLUE	PL	1-278737976	1A	278737976	T/C	1.44545e-06
BLUE	PL	1-278737978	1A	278737978	T/G	1.14373e-06
BLUE	PL	1-278738150	1A	278738150	T/G	8.18582e-06
BLUE	PL	1-278741920	1A	278741920	T/C	7.76565e-06
BLUE	PL	1-292001894	1A	292001894	C/T	1.25254e-06
BLUE	PL	1-348681164	1A	348681164	T/C	1.26249e-07
BLUE	PL	1-372293573	1A	372293573	C/T	8.06967e-07
BLUE	PL	1-372293581	1A	372293581	C/T	6.67396e-06
BLUE	PL	1-430904862	1A	430904862	C/T	3.37073e-06
BLUE	PL	1-491376454	1A	491376454	A/G	4.99852e-06
BLUE	PL	1-501023038	1A	501023038	G/A	8.59147e-06
BLUE	PL	1-559543159	1A	559543159	T/C	5.57209e-06
BLUE	PL	1-574056834	1A	574056834	C/T	4.28396e-06
BLUE	PL	2-44067009	1B	44067009	A/G	6.62822e-06
BLUE	PL	2-58261418	1B	58261418	T/C	4.7575e-06
BLUE	PL	2-65442986	1B	65442986	C/T	7.6746e-06
BLUE	PL	2-143082927	1B	143082927	T/C	8.1974e-06
BLUE	PL	2-152876215	1B	152876215	A/G	6.20357e-06
BLUE	PL	2-152991555	1B	152991555	A/G	8.14607e-06
BLUE	PL	2-157462467	1B	157462467	C/T	3.64789e-06
BLUE	PL	2-157462469	1B	157462469	C/A	1.77801e-06
BLUE	PL	2-157463153	1B	157463153	T/A	1.68273e-07
BLUE	PL	2-157463914	1B	157463914	G/T	3.52655e-06
BLUE	PL	2-157463919	1B	157463919	T/C	5.38809e-06
BLUE	PL	2-157464183	1B	157464183	G/A	4.05415e-07
BLUE	PL	2-170531658	1B	170531658	G/A	5.85452e-06
BLUE	PL	2-195477090	1B	195477090	A/G	6.79002e-06
BLUE	PL	2-195477098	1B	195477098	C/A	5.5589e-06
BLUE	PL	2-407185582	1B	407185582	T/A	2.21253e-06
BLUE	PL	3-56766612	1D	56766612	A/G	2.41165e-06
BLUE	PL	3-192582529	1D	192582529	G/T	3.37947e-07
BLUE	PL	3-192582537	1D	192582537	A/G	9.56907e-08
BLUE	PL	3-269942227	1D	269942227	A/G	8.84019e-08
BLUE	PL	3-307645356	1D	307645356	T/C	4.89937e-06
BLUE	PL	3-312786795	1D	312786795	T/A	7.6128e-06
BLUE	PL	3-328614465	1D	328614465	G/C	4.59641e-06
BLUE	PL	3-328614489	1D	328614489	G/T	5.17437e-06
BLUE	PL	3-345537305	1D	345537305	G/A	4.7513e-06
BLUE	PL	3-356924865	1D	356924865	T/A	1.74484e-07
BLUE	PL	3-356924866	1D	356924866	C/T	2.27442e-06
BLUE	PL	3-398052625	1D	398052625	C/G	8.93436e-06
BLUE	PL	3-431921453	1D	431921453	T/C	6.48625e-06
BLUE	PL	3-436999935	1D	436999935	G/C	5.04394e-06	TraesCS1D02G351800:TraesCS1D02G351800.1:exon4:c.C1265G:p.T422R	nonsynonymous SNV
BLUE	PL	3-471132810	1D	471132810	G/A	3.45207e-06
BLUE	PL	4-55472327	2A	55472327	T/G	8.53398e-06
BLUE	PL	4-66307513	2A	66307513	C/T	2.41595e-06
BLUE	PL	4-66307527	2A	66307527	A/G	2.29515e-06
BLUE	PL	4-108642389	2A	108642389	A/G	1.19508e-06
BLUE	PL	4-165325346	2A	165325346	C/T	9.15594e-06
BLUE	PL	4-475794719	2A	475794719	G/C	2.50288e-07
BLUE	PL	4-475794725	2A	475794725	C/T	4.56179e-07
BLUE	PL	4-475794728	2A	475794728	C/T	9.16312e-08
BLUE	PL	4-523880279	2A	523880279	T/C	3.62576e-09
BLUE	PL	4-523880282	2A	523880282	C/T	9.81554e-09
BLUE	PL	4-523880287	2A	523880287	G/A	5.8649e-07
BLUE	PL	4-663129906	2A	663129906	A/G	6.77776e-06
BLUE	PL	4-731202533	2A	731202533	T/C	4.13462e-06
BLUE	PL	4-731202534	2A	731202534	C/G	2.23547e-06
BLUE	PL	4-732588853	2A	732588853	C/A	6.36982e-06
BLUE	PL	4-733085555	2A	733085555	A/G	3.49589e-06
BLUE	PL	4-733108310	2A	733108310	G/T	6.1144e-06
BLUE	PL	4-733445605	2A	733445605	T/C	9.26387e-06
BLUE	PL	4-733563563	2A	733563563	G/A	7.40123e-06
BLUE	PL	4-733588479	2A	733588479	G/A	8.69501e-06
BLUE	PL	4-733588486	2A	733588486	G/T	2.07708e-06
BLUE	PL	4-733621294	2A	733621294	C/T	6.68175e-06
BLUE	PL	4-733621296	2A	733621296	A/G	4.50301e-06
BLUE	PL	4-733621297	2A	733621297	G/A	8.65416e-06
BLUE	PL	4-733796054	2A	733796054	C/T	4.46749e-06
BLUE	PL	4-733796060	2A	733796060	T/C	2.22196e-07
BLUE	PL	4-733796061	2A	733796061	G/A	2.49479e-06
BLUE	PL	4-733856228	2A	733856228	T/G	6.20709e-06
BLUE	PL	4-734526396	2A	734526396	C/T	5.3855e-06
BLUE	PL	4-734852497	2A	734852497	T/C	5.98383e-06
BLUE	PL	4-734980152	2A	734980152	C/T	5.40896e-06
BLUE	PL	4-734980156	2A	734980156	C/T	7.69989e-06
BLUE	PL	4-734996161	2A	734996161	C/A	4.87512e-06
BLUE	PL	4-734996162	2A	734996162	T/C	4.87512e-06
BLUE	PL	4-735857602	2A	735857602	C/G	4.99063e-06
BLUE	PL	4-735897646	2A	735897646	A/C	3.83683e-06
BLUE	PL	4-735932459	2A	735932459	C/G	9.31829e-06
BLUE	PL	4-736083845	2A	736083845	C/T	7.36541e-06
BLUE	PL	4-737292422	2A	737292422	G/A	8.33483e-06
BLUE	PL	4-738050286	2A	738050286	G/A	9.84636e-06
BLUE	PL	4-738114334	2A	738114334	T/G	7.88708e-06
BLUE	PL	4-738125761	2A	738125761	C/G	6.16733e-06
BLUE	PL	4-738339510	2A	738339510	T/A	1.24988e-06
BLUE	PL	4-738339515	2A	738339515	A/T	1.69095e-06
BLUE	PL	4-738391809	2A	738391809	T/C	7.75577e-06
BLUE	PL	4-739305775	2A	739305775	A/G	2.25728e-06
BLUE	PL	4-739377449	2A	739377449	C/T	8.61938e-06
BLUE	PL	4-740364051	2A	740364051	G/A	1.23377e-06
BLUE	PL	4-740375865	2A	740375865	T/G	7.86411e-06
BLUE	PL	4-741013707	2A	741013707	C/T	8.67341e-06
BLUE	PL	4-741013711	2A	741013711	A/T	8.9016e-06
BLUE	PL	4-741230031	2A	741230031	T/G	6.39194e-06
BLUE	PL	4-742157450	2A	742157450	T/C	8.80673e-07
BLUE	PL	4-742304937	2A	742304937	T/C	8.83977e-06
BLUE	PL	4-743385214	2A	743385214	A/G	9.85289e-06
BLUE	PL	4-743385216	2A	743385216	T/A	1.08389e-06
BLUE	PL	4-744054207	2A	744054207	G/A	1.40465e-06	TraesCS2A02G521100:TraesCS2A02G521100.1:exon1:c.G146A:p.R49H	nonsynonymous SNV
BLUE	PL	4-744440674	2A	744440674	G/A	9.0013e-06
BLUE	PL	4-744445236	2A	744445236	T/C	3.18667e-06
BLUE	PL	4-744445246	2A	744445246	T/C	2.01817e-06
BLUE	PL	4-744546998	2A	744546998	C/A	9.14747e-07
BLUE	PL	4-744547039	2A	744547039	C/A	3.96713e-06
BLUE	PL	4-744797829	2A	744797829	G/A	8.44434e-06
BLUE	PL	4-749335109	2A	749335109	G/A	9.06021e-07
BLUE	PL	4-757830118	2A	757830118	C/T	4.98679e-06
BLUE	PL	4-780684508	2A	780684508	T/C	9.7962e-06
BLUE	PL	5-115393096	2B	115393096	A/T	7.55665e-06
BLUE	PL	5-118038270	2B	118038270	G/A	5.23431e-06
BLUE	PL	5-118105381	2B	118105381	T/C	7.40056e-06
BLUE	PL	5-245425368	2B	245425368	C/T	4.69469e-07
BLUE	PL	5-253188395	2B	253188395	A/G	9.73015e-06
BLUE	PL	5-443790107	2B	443790107	A/G	2.38798e-06
BLUE	PL	5-581042791	2B	581042791	C/T	1.10881e-06
BLUE	PL	5-581042820	2B	581042820	T/G	9.80591e-07
BLUE	PL	5-606854981	2B	606854981	C/T	7.42506e-06
BLUE	PL	5-632102995	2B	632102995	G/A	6.87309e-06
BLUE	PL	5-694300709	2B	694300709	A/T	8.56735e-06
BLUE	PL	5-701001050	2B	701001050	G/T	7.28206e-06
BLUE	PL	5-725619768	2B	725619768	C/T	7.41221e-06
BLUE	PL	5-725619773	2B	725619773	T/A	2.04442e-07
BLUE	PL	5-725619813	2B	725619813	T/C	9.18721e-06
BLUE	PL	5-725619815	2B	725619815	T/C	5.54013e-06
BLUE	PL	5-725810670	2B	725810670	C/T	9.23219e-06
BLUE	PL	5-725810673	2B	725810673	A/G	6.81933e-06
BLUE	PL	5-725810677	2B	725810677	G/C	7.14007e-07
BLUE	PL	5-725949322	2B	725949322	G/T	6.32041e-06
BLUE	PL	5-728298931	2B	728298931	A/G	9.66677e-06
BLUE	PL	5-728630018	2B	728630018	G/A	8.67526e-06
BLUE	PL	5-730562713	2B	730562713	C/T	3.78516e-06
BLUE	PL	5-731305683	2B	731305683	C/T	9.49468e-06	TraesCS2B02G535100:TraesCS2B02G535100.1:exon2:c.C225T:p.I75I	synonymous SNV
BLUE	PL	5-733067628	2B	733067628	T/A	1.01756e-06
BLUE	PL	5-734067577	2B	734067577	A/G	1.74626e-06
BLUE	PL	5-734755627	2B	734755627	A/G	2.53778e-06
BLUE	PL	5-736756255	2B	736756255	A/G	8.70996e-06
BLUE	PL	5-736789089	2B	736789089	T/C	6.59052e-06
BLUE	PL	5-736789093	2B	736789093	A/G	3.04277e-06
BLUE	PL	5-736789163	2B	736789163	G/A	3.99319e-06
BLUE	PL	5-736854111	2B	736854111	G/A	8.5127e-06
BLUE	PL	5-737778427	2B	737778427	C/T	8.5616e-06
BLUE	PL	5-740746603	2B	740746603	A/G	1.00319e-06
BLUE	PL	5-742193854	2B	742193854	G/A	1.2294e-06
BLUE	PL	5-742419021	2B	742419021	T/A	2.01665e-06
BLUE	PL	5-744083347	2B	744083347	A/G	5.40588e-06
BLUE	PL	5-747306338	2B	747306338	C/T	7.73551e-06
BLUE	PL	5-747306349	2B	747306349	C/G	3.44558e-06
BLUE	PL	5-747306369	2B	747306369	A/G	3.56884e-06
BLUE	PL	5-747306393	2B	747306393	T/G	4.14943e-06
BLUE	PL	6-17805527	2D	17805527	A/T	7.58739e-07
BLUE	PL	6-18377267	2D	18377267	G/A	1.88511e-06
BLUE	PL	6-18439417	2D	18439417	C/A	5.25322e-07
BLUE	PL	6-18477131	2D	18477131	G/C	2.6968e-07
BLUE	PL	6-18586237	2D	18586237	C/T	5.45816e-10
BLUE	PL	6-18651814	2D	18651814	G/A	2.99222e-06
BLUE	PL	6-18657138	2D	18657138	T/C	4.53439e-06
BLUE	PL	6-18691695	2D	18691695	G/A	5.88879e-06
BLUE	PL	6-18723215	2D	18723215	G/C	1.40392e-09
BLUE	PL	6-19033813	2D	19033813	A/G	7.84316e-09
BLUE	PL	6-22919239	2D	22919239	C/T	2.61614e-07	TraesCS2D02G057600:TraesCS2D02G057600.1:exon2:c.T2030C:p.V677A	nonsynonymous SNV
BLUE	PL	6-22965284	2D	22965284	T/C	2.23235e-07
BLUE	PL	6-22977525	2D	22977525	T/C	9.04353e-06
BLUE	PL	6-23100050	2D	23100050	A/T	6.63526e-06
BLUE	PL	6-23178905	2D	23178905	T/C	8.10938e-06
BLUE	PL	6-23179096	2D	23179096	A/C	9.87825e-06
BLUE	PL	6-23229676	2D	23229676	G/A	5.05043e-06
BLUE	PL	6-23229696	2D	23229696	G/T	7.49474e-06
BLUE	PL	6-23237755	2D	23237755	A/G	9.87825e-06
BLUE	PL	6-23255964	2D	23255964	T/G	9.87825e-06
BLUE	PL	6-23259910	2D	23259910	C/T	9.87825e-06
BLUE	PL	6-23260944	2D	23260944	T/G	9.87825e-06
BLUE	PL	6-23262383	2D	23262383	C/T	8.94854e-06
BLUE	PL	6-23265537	2D	23265537	C/T	9.87825e-06
BLUE	PL	6-23267828	2D	23267828	C/A	6.3054e-06
BLUE	PL	6-23271650	2D	23271650	C/T	7.49474e-06
BLUE	PL	6-23275347	2D	23275347	A/G	9.87825e-06
BLUE	PL	6-23284493	2D	23284493	T/G	5.98478e-06
BLUE	PL	6-23285573	2D	23285573	T/C	9.33307e-06
BLUE	PL	6-23288727	2D	23288727	C/G	8.31999e-06
BLUE	PL	6-23304090	2D	23304090	C/T	7.63911e-06
BLUE	PL	6-23307962	2D	23307962	A/C	7.63911e-06
BLUE	PL	6-23309860	2D	23309860	C/A	7.63911e-06
BLUE	PL	6-23310520	2D	23310520	G/T	7.63911e-06	TraesCS2D02G058700:TraesCS2D02G058700.1:exon13:c.T1925G:p.V642G	nonsynonymous SNV
BLUE	PL	6-23335681	2D	23335681	A/G	5.82211e-06
BLUE	PL	6-23348713	2D	23348713	T/C	7.63911e-06
BLUE	PL	6-23355285	2D	23355285	G/T	7.63911e-06
BLUE	PL	6-23358161	2D	23358161	G/A	4.46726e-06
BLUE	PL	6-23359753	2D	23359753	C/T	7.63911e-06
BLUE	PL	6-23360212	2D	23360212	A/G	7.63911e-06
BLUE	PL	6-23361405	2D	23361405	G/A	7.63911e-06
BLUE	PL	6-23363413	2D	23363413	G/A	7.63911e-06
BLUE	PL	6-23363644	2D	23363644	C/T	8.88282e-06
BLUE	PL	6-23366699	2D	23366699	A/G	7.63911e-06
BLUE	PL	6-23370046	2D	23370046	T/A	7.1234e-06
BLUE	PL	6-23375502	2D	23375502	A/G	7.93701e-06
BLUE	PL	6-23375551	2D	23375551	T/A	5.68333e-06
BLUE	PL	6-23379257	2D	23379257	T/C	9.7497e-06
BLUE	PL	6-23380908	2D	23380908	G/A	4.08439e-06
BLUE	PL	6-23385882	2D	23385882	A/C	1.49748e-06
BLUE	PL	6-23388395	2D	23388395	T/C	6.5449e-06
BLUE	PL	6-23388421	2D	23388421	A/G	7.63911e-06
BLUE	PL	6-23389329	2D	23389329	A/C	5.141e-06
BLUE	PL	6-23394408	2D	23394408	T/C	4.37538e-06
BLUE	PL	6-23401279	2D	23401279	A/G	2.11819e-06
BLUE	PL	6-23416219	2D	23416219	C/A	7.63911e-06
BLUE	PL	6-23416299	2D	23416299	C/A	7.63911e-06
BLUE	PL	6-23836941	2D	23836941	C/T	8.25383e-06
BLUE	PL	6-24868037	2D	24868037	G/A	6.9076e-06
BLUE	PL	6-25044495	2D	25044495	C/T	1.34032e-08	TraesCS2D02G060600:TraesCS2D02G060600.1:exon3:c.G738A:p.A246A	synonymous SNV
BLUE	PL	6-25058087	2D	25058087	A/G	2.18451e-08
BLUE	PL	6-25062624	2D	25062624	G/A	1.53718e-08
BLUE	PL	6-25080167	2D	25080167	C/T	2.5948e-08
BLUE	PL	6-25144647	2D	25144647	T/C	1.97932e-08
BLUE	PL	6-25147648	2D	25147648	G/A	1.97932e-08
BLUE	PL	6-25369923	2D	25369923	C/T	4.44276e-08
BLUE	PL	6-25435694	2D	25435694	C/T	5.12376e-08
BLUE	PL	6-25460663	2D	25460663	C/T	1.07893e-07
BLUE	PL	6-25486677	2D	25486677	G/A	1.34032e-08
BLUE	PL	6-25527510	2D	25527510	G/A	1.06808e-08
BLUE	PL	6-25530029	2D	25530029	C/T	5.60389e-08
BLUE	PL	6-25536496	2D	25536496	G/A	1.97932e-08
BLUE	PL	6-25550336	2D	25550336	C/T	7.42116e-08
BLUE	PL	6-25558571	2D	25558571	T/C	1.97932e-08
BLUE	PL	6-25583349	2D	25583349	C/T	2.03966e-08
BLUE	PL	6-25819954	2D	25819954	A/C	1.59732e-08
BLUE	PL	6-26067424	2D	26067424	C/T	1.92836e-07
BLUE	PL	6-26169069	2D	26169069	G/A	1.27551e-07
BLUE	PL	6-26181223	2D	26181223	C/T	8.30017e-08
BLUE	PL	6-26207105	2D	26207105	T/C	1.17682e-07
BLUE	PL	6-26270722	2D	26270722	C/T	1.17682e-07
BLUE	PL	6-26512061	2D	26512061	T/A	1.41897e-07
BLUE	PL	6-26661183	2D	26661183	A/T	1.41897e-07
BLUE	PL	6-26664079	2D	26664079	G/A	1.80655e-07
BLUE	PL	6-26730646	2D	26730646	G/A	1.68007e-07
BLUE	PL	6-26886062	2D	26886062	C/T	2.14635e-07
BLUE	PL	6-26939947	2D	26939947	C/T	6.10898e-06
BLUE	PL	6-27460521	2D	27460521	G/A	1.41897e-07
BLUE	PL	6-27579814	2D	27579814	G/A	1.84299e-07
BLUE	PL	6-33138896	2D	33138896	G/A	1.86153e-06
BLUE	PL	6-33190487	2D	33190487	G/A	3.70123e-06
BLUE	PL	6-33198084	2D	33198084	C/T	9.20385e-06
BLUE	PL	6-33202499	2D	33202499	C/T	5.83337e-06
BLUE	PL	6-33265487	2D	33265487	T/G	6.43728e-06
BLUE	PL	6-33332408	2D	33332408	C/T	4.03479e-06
BLUE	PL	6-33483554	2D	33483554	A/C	2.47456e-06
BLUE	PL	6-33604873	2D	33604873	G/A	7.43933e-06
BLUE	PL	6-33640933	2D	33640933	C/T	3.51623e-06
BLUE	PL	6-33815119	2D	33815119	C/T	1.70938e-06
BLUE	PL	6-34037309	2D	34037309	C/T	4.54261e-06
BLUE	PL	6-34294352	2D	34294352	A/G	4.17222e-07
BLUE	PL	6-34349566	2D	34349566	C/G	2.50238e-06
BLUE	PL	6-34396892	2D	34396892	G/A	8.70016e-06
BLUE	PL	6-34449002	2D	34449002	C/T	4.13622e-06
BLUE	PL	6-34459022	2D	34459022	C/T	5.90506e-06
BLUE	PL	6-34485395	2D	34485395	T/G	6.71709e-06
BLUE	PL	6-34537348	2D	34537348	C/T	5.01735e-06
BLUE	PL	6-34614469	2D	34614469	C/T	4.10867e-06
BLUE	PL	6-34694919	2D	34694919	C/T	4.65437e-06
BLUE	PL	6-34696174	2D	34696174	C/A	4.04548e-07
BLUE	PL	6-34754922	2D	34754922	A/C	4.01628e-06
BLUE	PL	6-34783218	2D	34783218	G/A	7.61173e-06
BLUE	PL	6-34806865	2D	34806865	C/T	5.43174e-06
BLUE	PL	6-34895842	2D	34895842	A/T	3.89163e-06
BLUE	PL	6-90380693	2D	90380693	C/T	7.82423e-07
BLUE	PL	6-98826166	2D	98826166	G/T	8.68318e-06
BLUE	PL	6-103124955	2D	103124955	G/C	1.61446e-06
BLUE	PL	6-201193538	2D	201193538	A/G	9.33379e-07
BLUE	PL	6-273138392	2D	273138392	G/A	9.05398e-06
BLUE	PL	6-363341674	2D	363341674	A/C	9.20807e-06
BLUE	PL	6-363341927	2D	363341927	G/A	7.44325e-06
BLUE	PL	6-363365630	2D	363365630	G/A	5.79447e-06
BLUE	PL	6-387553347	2D	387553347	A/C	2.48566e-06
BLUE	PL	6-492240992	2D	492240992	G/A	9.43485e-06
BLUE	PL	6-492241702	2D	492241702	G/A	2.1992e-06
BLUE	PL	6-492241706	2D	492241706	C/T	6.91001e-06
BLUE	PL	6-599078119	2D	599078119	T/A	4.83759e-06
BLUE	PL	6-599078120	2D	599078120	C/T	1.20661e-06
BLUE	PL	6-601509039	2D	601509039	G/A	6.87301e-06
BLUE	PL	6-602452130	2D	602452130	G/C	2.58336e-06	TraesCS2D02G510500:TraesCS2D02G510500.1:exon3:c.C237G:p.A79A	synonymous SNV
BLUE	PL	6-602723164	2D	602723164	T/G	4.17037e-06
BLUE	PL	6-602723388	2D	602723388	A/G	7.81847e-06
BLUE	PL	6-603510960	2D	603510960	A/G	2.59512e-07
BLUE	PL	6-603510963	2D	603510963	A/G	1.15173e-07
BLUE	PL	6-603644925	2D	603644925	A/T	8.31824e-06
BLUE	PL	6-603889840	2D	603889840	G/A	9.06359e-06
BLUE	PL	6-604281134	2D	604281134	T/C	9.79215e-06
BLUE	PL	6-605393071	2D	605393071	G/A	7.76584e-07
BLUE	PL	6-606161803	2D	606161803	A/C	5.61909e-06
BLUE	PL	6-606161805	2D	606161805	A/T	1.26876e-06
BLUE	PL	6-606161809	2D	606161809	G/A	3.79276e-08
BLUE	PL	6-606161818	2D	606161818	C/T	6.8079e-07
BLUE	PL	6-606396607	2D	606396607	A/G	9.98572e-06
BLUE	PL	6-606477171	2D	606477171	A/T	8.48392e-06
BLUE	PL	6-606897326	2D	606897326	A/G	7.69682e-06
BLUE	PL	6-607492299	2D	607492299	T/C	9.56704e-06
BLUE	PL	6-607492300	2D	607492300	C/T	9.56704e-06
BLUE	PL	6-607931676	2D	607931676	G/A	1.82699e-06
BLUE	PL	6-607931677	2D	607931677	G/A	1.82699e-06
BLUE	PL	6-608559220	2D	608559220	A/G	8.72813e-07	TraesCS2D02G518200:TraesCS2D02G518200.1:exon1:c.T159C:p.L53L	synonymous SNV
BLUE	PL	6-608735591	2D	608735591	C/A	9.39033e-06
BLUE	PL	6-609353254	2D	609353254	C/G	3.45097e-06
BLUE	PL	6-609353273	2D	609353273	G/T	2.00961e-06
BLUE	PL	6-609355184	2D	609355184	T/A	4.66546e-06
BLUE	PL	6-609420551	2D	609420551	A/C	9.18324e-06
BLUE	PL	6-609420554	2D	609420554	G/C	9.18324e-06
BLUE	PL	6-609424393	2D	609424393	T/C	7.30312e-06
BLUE	PL	6-609518819	2D	609518819	A/G	8.85897e-06
BLUE	PL	6-609581103	2D	609581103	G/A	2.88831e-06
BLUE	PL	6-609630329	2D	609630329	C/T	2.43814e-06
BLUE	PL	6-609759869	2D	609759869	G/T	8.64178e-06
BLUE	PL	6-610407767	2D	610407767	G/A	1.83181e-06
BLUE	PL	6-611121326	2D	611121326	A/C	2.78458e-06
BLUE	PL	6-612171208	2D	612171208	G/T	7.37394e-06
BLUE	PL	6-612199856	2D	612199856	A/G	4.19338e-06
BLUE	PL	6-612281871	2D	612281871	G/T	4.4283e-06
BLUE	PL	6-612288096	2D	612288096	T/G	6.13318e-06
BLUE	PL	6-612290559	2D	612290559	G/T	3.6358e-06
BLUE	PL	6-613057060	2D	613057060	C/T	1.3972e-06
BLUE	PL	6-613103560	2D	613103560	T/C	6.60925e-06
BLUE	PL	6-613108470	2D	613108470	G/A	2.86726e-06
BLUE	PL	7-23146537	3A	23146537	G/A	5.27513e-06
BLUE	PL	7-87762129	3A	87762129	G/A	7.01996e-06
BLUE	PL	7-116089630	3A	116089630	A/T	7.46586e-06
BLUE	PL	7-264350847	3A	264350847	C/A	9.04706e-06
BLUE	PL	7-264350861	3A	264350861	C/G	5.51387e-06
BLUE	PL	7-535809560	3A	535809560	G/C	6.1524e-06
BLUE	PL	7-693455396	3A	693455396	C/A	2.587e-06
BLUE	PL	7-695980678	3A	695980678	G/A	2.76481e-06
BLUE	PL	7-696114581	3A	696114581	C/T	1.49326e-06
BLUE	PL	8-16283722	3B	16283722	T/A	9.47389e-06
BLUE	PL	8-16283725	3B	16283725	T/A	2.3565e-06
BLUE	PL	8-146367888	3B	146367888	A/G	5.20639e-07
BLUE	PL	8-146367891	3B	146367891	T/C	3.3597e-08
BLUE	PL	8-146367898	3B	146367898	G/A	2.74433e-06
BLUE	PL	8-172572024	3B	172572024	G/A	8.37055e-07
BLUE	PL	8-173285396	3B	173285396	A/T	3.77701e-06
BLUE	PL	8-193223648	3B	193223648	G/A	4.05559e-06
BLUE	PL	8-265758114	3B	265758114	G/A	4.50636e-06
BLUE	PL	8-434262460	3B	434262460	G/C	2.89972e-06
BLUE	PL	8-434262488	3B	434262488	C/T	5.8355e-06
BLUE	PL	8-434262493	3B	434262493	A/G	3.66621e-06
BLUE	PL	8-463181461	3B	463181461	T/G	1.59931e-06
BLUE	PL	8-489556723	3B	489556723	T/C	1.83105e-06
BLUE	PL	8-489556824	3B	489556824	A/G	8.91065e-08
BLUE	PL	8-489556836	3B	489556836	G/A	3.62574e-06
BLUE	PL	8-580883359	3B	580883359	C/T	6.81102e-06
BLUE	PL	8-643277113	3B	643277113	T/G	1.15321e-06
BLUE	PL	8-643277114	3B	643277114	A/G	2.90084e-07
BLUE	PL	8-761965939	3B	761965939	C/T	6.04461e-06
BLUE	PL	9-23492054	3D	23492054	G/C	8.21712e-07
BLUE	PL	9-23536721	3D	23536721	T/A	7.7157e-07
BLUE	PL	9-27057756	3D	27057756	T/C	4.35429e-06
BLUE	PL	9-32339948	3D	32339948	A/C	8.69849e-06
BLUE	PL	9-256199187	3D	256199187	A/C	4.8238e-06
BLUE	PL	9-346385684	3D	346385684	T/A	8.6023e-07
BLUE	PL	9-365172046	3D	365172046	A/T	7.4371e-06
BLUE	PL	9-371349228	3D	371349228	A/G	5.38321e-06
BLUE	PL	9-404437027	3D	404437027	T/A	7.27716e-06
BLUE	PL	9-433811196	3D	433811196	C/T	6.1505e-06
BLUE	PL	9-453794425	3D	453794425	C/T	8.55087e-07
BLUE	PL	9-500084709	3D	500084709	T/C	3.50759e-06
BLUE	PL	9-543711945	3D	543711945	A/G	6.71914e-06
BLUE	PL	9-581430391	3D	581430391	T/G	6.21408e-06
BLUE	PL	9-581430917	3D	581430917	G/A	1.01331e-06
BLUE	PL	10-132697914	4A	132697914	G/T	6.8023e-07
BLUE	PL	10-146484833	4A	146484833	A/G	2.78983e-07
BLUE	PL	10-312765548	4A	312765548	A/G	2.79112e-07
BLUE	PL	10-343733683	4A	343733683	G/A	6.58057e-06
BLUE	PL	10-456992504	4A	456992504	A/G	8.6725e-06
BLUE	PL	10-456992510	4A	456992510	T/G	8.54705e-07
BLUE	PL	10-483910919	4A	483910919	C/T	5.4e-06
BLUE	PL	10-532598486	4A	532598486	T/G	2.42688e-06
BLUE	PL	10-632459025	4A	632459025	T/A	9.98442e-07
BLUE	PL	10-632459038	4A	632459038	A/G	3.72076e-07
BLUE	PL	10-638260856	4A	638260856	A/G	5.59044e-06
BLUE	PL	10-714179824	4A	714179824	C/G	6.47001e-06
BLUE	PL	11-11709349	4B	11709349	G/A	8.44321e-06
BLUE	PL	11-44524718	4B	44524718	C/T	6.4791e-06
BLUE	PL	11-67500671	4B	67500671	G/C	8.78278e-07
BLUE	PL	11-67500674	4B	67500674	T/C	6.84959e-06
BLUE	PL	11-69826546	4B	69826546	G/A	5.50695e-06
BLUE	PL	11-69826638	4B	69826638	A/G	9.40845e-10
BLUE	PL	11-266357936	4B	266357936	G/A	7.92e-06
BLUE	PL	11-266357948	4B	266357948	A/G	3.49883e-07
BLUE	PL	11-266357957	4B	266357957	T/C	2.76333e-06
BLUE	PL	11-266357959	4B	266357959	T/C	5.19598e-06
BLUE	PL	11-649522972	4B	649522972	C/T	6.80393e-06
BLUE	PL	11-658415901	4B	658415901	G/T	1.52186e-06
BLUE	PL	12-17295132	4D	17295132	C/T	9.32173e-06
BLUE	PL	12-32922510	4D	32922510	A/C	7.09913e-06
BLUE	PL	12-52194534	4D	52194534	G/A	3.6182e-06
BLUE	PL	12-52995919	4D	52995919	A/G	5.65056e-06
BLUE	PL	12-52996037	4D	52996037	T/C	2.90654e-06
BLUE	PL	12-84806798	4D	84806798	C/A	2.60776e-06
BLUE	PL	12-119384690	4D	119384690	G/T	4.67662e-06
BLUE	PL	12-119384718	4D	119384718	T/C	1.9456e-06
BLUE	PL	12-176108806	4D	176108806	T/C	6.3053e-06
BLUE	PL	12-219450622	4D	219450622	A/G	4.6351e-06
BLUE	PL	12-410091604	4D	410091604	A/G	2.86365e-06
BLUE	PL	12-425140908	4D	425140908	A/T	5.42174e-06
BLUE	PL	12-426792056	4D	426792056	C/T	9.80479e-06
BLUE	PL	12-482165726	4D	482165726	C/T	6.59016e-06
BLUE	PL	12-500812669	4D	500812669	C/A	1.32157e-06
BLUE	PL	12-500812674	4D	500812674	C/T	3.35921e-07
BLUE	PL	13-28704005	5A	28704005	A/T	8.20026e-06
BLUE	PL	13-38563843	5A	38563843	G/A	9.72182e-06
BLUE	PL	13-58015435	5A	58015435	T/C	3.74727e-10
BLUE	PL	13-528281709	5A	528281709	G/A	3.81996e-06
BLUE	PL	13-529067437	5A	529067437	T/C	7.95573e-06
BLUE	PL	13-534817161	5A	534817161	T/C	5.31583e-06
BLUE	PL	13-549341007	5A	549341007	C/T	1.11156e-06
BLUE	PL	13-549341010	5A	549341010	C/G	3.53682e-06
BLUE	PL	13-572162602	5A	572162602	A/G	2.12241e-06
BLUE	PL	13-572162653	5A	572162653	G/A	7.30004e-06
BLUE	PL	13-621943894	5A	621943894	A/C	1.72296e-06
BLUE	PL	13-621943895	5A	621943895	C/A	4.38267e-06
BLUE	PL	13-621943897	5A	621943897	C/A	1.63892e-06
BLUE	PL	14-14587616	5B	14587616	G/T	7.06848e-06
BLUE	PL	14-61690487	5B	61690487	A/G	1.91502e-06
BLUE	PL	14-64193620	5B	64193620	G/A	2.34047e-06
BLUE	PL	14-85135948	5B	85135948	A/G	2.87215e-06
BLUE	PL	14-164256121	5B	164256121	A/T	5.15958e-06
BLUE	PL	14-164259858	5B	164259858	C/T	1.64967e-07
BLUE	PL	14-171861333	5B	171861333	G/T	6.55556e-07
BLUE	PL	14-265529567	5B	265529567	G/C	2.92626e-06
BLUE	PL	14-265529569	5B	265529569	T/G	2.92626e-06
BLUE	PL	14-295590901	5B	295590901	G/C	1.83586e-06
BLUE	PL	14-346924178	5B	346924178	C/T	3.97327e-06
BLUE	PL	14-458575993	5B	458575993	G/C	7.4755e-06
BLUE	PL	14-458575994	5B	458575994	A/G	1.38006e-06
BLUE	PL	14-458750955	5B	458750955	A/C	1.79196e-08
BLUE	PL	14-474533986	5B	474533986	G/T	6.87951e-06
BLUE	PL	14-474873897	5B	474873897	G/A	7.52518e-06
BLUE	PL	14-474932403	5B	474932403	C/T	8.63712e-06
BLUE	PL	14-475106842	5B	475106842	C/T	6.87951e-06
BLUE	PL	14-475302359	5B	475302359	G/A	9.67229e-06
BLUE	PL	14-475359610	5B	475359610	C/A	6.87951e-06
BLUE	PL	14-475369807	5B	475369807	G/T	6.87951e-06
BLUE	PL	14-475390952	5B	475390952	C/A	6.98158e-06
BLUE	PL	14-475452366	5B	475452366	G/A	7.37681e-06
BLUE	PL	14-475735504	5B	475735504	G/A	6.87951e-06
BLUE	PL	14-476021803	5B	476021803	C/T	4.69189e-07
BLUE	PL	14-476166862	5B	476166862	G/A	2.52009e-06
BLUE	PL	14-476260110	5B	476260110	C/T	1.45414e-06
BLUE	PL	14-476315509	5B	476315509	T/C	6.87951e-06
BLUE	PL	14-476675410	5B	476675410	C/T	6.87951e-06
BLUE	PL	14-476981522	5B	476981522	G/A	6.87951e-06
BLUE	PL	14-477024574	5B	477024574	C/T	2.06789e-06
BLUE	PL	14-477285903	5B	477285903	C/T	6.91295e-06
BLUE	PL	14-477753602	5B	477753602	G/A	6.87951e-06
BLUE	PL	14-477772931	5B	477772931	T/C	6.87951e-06
BLUE	PL	14-477838873	5B	477838873	C/T	7.177e-06
BLUE	PL	14-478783352	5B	478783352	C/T	9.45165e-06
BLUE	PL	14-479001215	5B	479001215	A/G	6.87951e-06
BLUE	PL	14-480092614	5B	480092614	G/A	6.87951e-06
BLUE	PL	14-480133746	5B	480133746	G/A	7.32585e-06
BLUE	PL	14-480143921	5B	480143921	A/C	6.87951e-06
BLUE	PL	14-480812575	5B	480812575	G/A	6.87951e-06
BLUE	PL	14-480895021	5B	480895021	A/T	6.87951e-06
BLUE	PL	14-481005351	5B	481005351	T/C	3.90003e-06
BLUE	PL	14-481192843	5B	481192843	G/A	2.67242e-06
BLUE	PL	14-481296643	5B	481296643	C/G	4.31731e-06
BLUE	PL	14-481453335	5B	481453335	C/T	6.87951e-06
BLUE	PL	14-481635457	5B	481635457	A/G	6.87951e-06
BLUE	PL	14-481637818	5B	481637818	T/A	6.87951e-06
BLUE	PL	14-481658105	5B	481658105	T/A	6.87951e-06
BLUE	PL	14-481711910	5B	481711910	C/A	9.73255e-06
BLUE	PL	14-481728744	5B	481728744	C/T	6.87951e-06
BLUE	PL	14-481762669	5B	481762669	G/A	6.87951e-06
BLUE	PL	14-481872790	5B	481872790	T/C	6.87951e-06
BLUE	PL	14-481915279	5B	481915279	G/A	1.07386e-06
BLUE	PL	14-481922339	5B	481922339	C/G	6.22742e-06
BLUE	PL	14-482034640	5B	482034640	G/A	8.90274e-06
BLUE	PL	14-482097926	5B	482097926	G/T	6.87951e-06
BLUE	PL	14-482124707	5B	482124707	C/A	6.87951e-06
BLUE	PL	14-482135272	5B	482135272	T/A	9.11228e-06
BLUE	PL	14-482259458	5B	482259458	T/C	4.63598e-06
BLUE	PL	14-482263889	5B	482263889	C/T	6.87951e-06
BLUE	PL	14-482318918	5B	482318918	G/A	6.2367e-06
BLUE	PL	14-482363793	5B	482363793	G/A	6.87951e-06
BLUE	PL	14-482534509	5B	482534509	C/T	6.87951e-06
BLUE	PL	14-482535745	5B	482535745	A/G	3.44189e-06
BLUE	PL	14-482572999	5B	482572999	C/T	6.87951e-06
BLUE	PL	14-482642978	5B	482642978	C/T	6.87951e-06
BLUE	PL	14-482978667	5B	482978667	G/C	2.25195e-06
BLUE	PL	14-484848585	5B	484848585	C/T	6.87951e-06
BLUE	PL	14-484933227	5B	484933227	C/T	2.03884e-06
BLUE	PL	14-484969173	5B	484969173	G/A	7.19762e-06
BLUE	PL	14-485006310	5B	485006310	C/A	6.87951e-06
BLUE	PL	14-485043917	5B	485043917	C/A	7.19762e-06
BLUE	PL	14-485235323	5B	485235323	G/A	7.19762e-06
BLUE	PL	14-485258441	5B	485258441	C/T	7.19762e-06
BLUE	PL	14-485309939	5B	485309939	C/T	6.90305e-06
BLUE	PL	14-485315836	5B	485315836	G/A	6.46945e-06
BLUE	PL	14-485509149	5B	485509149	C/A	6.87951e-06
BLUE	PL	14-485516813	5B	485516813	C/T	7.19762e-06
BLUE	PL	14-485627183	5B	485627183	G/T	3.4365e-06
BLUE	PL	14-485633926	5B	485633926	C/T	7.01247e-06
BLUE	PL	14-485657019	5B	485657019	C/T	7.34942e-06
BLUE	PL	14-485662299	5B	485662299	C/T	7.01247e-06
BLUE	PL	14-485733108	5B	485733108	A/C	7.19762e-06
BLUE	PL	14-485748369	5B	485748369	G/A	7.19762e-06
BLUE	PL	14-485772744	5B	485772744	G/A	2.97675e-07
BLUE	PL	14-485787430	5B	485787430	G/A	6.87951e-06
BLUE	PL	14-485792698	5B	485792698	T/C	7.19762e-06
BLUE	PL	14-485864890	5B	485864890	C/T	7.19762e-06
BLUE	PL	14-485899053	5B	485899053	G/T	9.3774e-06
BLUE	PL	14-485914301	5B	485914301	T/C	4.91802e-06
BLUE	PL	14-485914633	5B	485914633	C/A	4.62595e-06
BLUE	PL	14-485916342	5B	485916342	T/G	2.65982e-06
BLUE	PL	14-485917139	5B	485917139	C/T	4.65394e-06
BLUE	PL	14-485917445	5B	485917445	C/A	3.07607e-06
BLUE	PL	14-485918007	5B	485918007	G/T	8.55116e-06
BLUE	PL	14-485920348	5B	485920348	C/T	4.65394e-06
BLUE	PL	14-485920779	5B	485920779	T/A	4.05249e-06
BLUE	PL	14-485920781	5B	485920781	T/A	4.05249e-06
BLUE	PL	14-485921137	5B	485921137	T/A	4.65394e-06
BLUE	PL	14-485921621	5B	485921621	G/A	4.65394e-06
BLUE	PL	14-485921727	5B	485921727	A/G	5.02126e-06
BLUE	PL	14-485922125	5B	485922125	G/A	4.65394e-06
BLUE	PL	14-485922430	5B	485922430	T/C	4.65394e-06
BLUE	PL	14-485925469	5B	485925469	G/A	6.57521e-06
BLUE	PL	14-485925528	5B	485925528	A/C	6.57521e-06
BLUE	PL	14-485925826	5B	485925826	C/T	4.65394e-06
BLUE	PL	14-485926066	5B	485926066	C/T	4.65394e-06
BLUE	PL	14-485928016	5B	485928016	G/A	6.57521e-06
BLUE	PL	14-485928069	5B	485928069	C/T	6.57521e-06
BLUE	PL	14-485928803	5B	485928803	C/A	4.65394e-06
BLUE	PL	14-485929691	5B	485929691	G/A	4.65394e-06
BLUE	PL	14-485930242	5B	485930242	G/A	4.65394e-06
BLUE	PL	14-485930438	5B	485930438	G/T	4.65394e-06
BLUE	PL	14-485931500	5B	485931500	G/C	4.65394e-06
BLUE	PL	14-485931501	5B	485931501	C/T	4.65394e-06
BLUE	PL	14-485931898	5B	485931898	G/A	6.57521e-06
BLUE	PL	14-485932211	5B	485932211	C/T	6.0432e-06
BLUE	PL	14-485932594	5B	485932594	C/T	4.65394e-06
BLUE	PL	14-485932985	5B	485932985	A/T	5.26146e-06
BLUE	PL	14-485933365	5B	485933365	C/A	7.1036e-06
BLUE	PL	14-485934965	5B	485934965	C/A	7.64345e-07
BLUE	PL	14-485936075	5B	485936075	G/T	2.65982e-06
BLUE	PL	14-485937404	5B	485937404	G/A	5.81667e-07
BLUE	PL	14-485938707	5B	485938707	C/T	4.65394e-06
BLUE	PL	14-485938863	5B	485938863	G/A	6.57521e-06
BLUE	PL	14-485939785	5B	485939785	G/A	4.60646e-06
BLUE	PL	14-485940353	5B	485940353	T/C	4.65394e-06
BLUE	PL	14-485940453	5B	485940453	G/A	4.65394e-06
BLUE	PL	14-485941380	5B	485941380	C/T	2.1593e-06
BLUE	PL	14-485943959	5B	485943959	G/A	4.68657e-06
BLUE	PL	14-485944098	5B	485944098	G/A	4.67476e-06
BLUE	PL	14-485945279	5B	485945279	G/A	8.35538e-06
BLUE	PL	14-485948161	5B	485948161	A/G	4.65394e-06
BLUE	PL	14-485948285	5B	485948285	G/A	6.57521e-06
BLUE	PL	14-485948385	5B	485948385	C/T	4.65394e-06
BLUE	PL	14-485949204	5B	485949204	C/A	4.40746e-06
BLUE	PL	14-485949765	5B	485949765	G/A	4.65394e-06
BLUE	PL	14-485950402	5B	485950402	C/G	4.65394e-06
BLUE	PL	14-485951361	5B	485951361	C/A	4.65394e-06
BLUE	PL	14-485951365	5B	485951365	A/T	4.65394e-06
BLUE	PL	14-485952396	5B	485952396	C/A	4.65394e-06
BLUE	PL	14-485953557	5B	485953557	G/C	4.65394e-06
BLUE	PL	14-485954160	5B	485954160	A/C	5.23886e-06
BLUE	PL	14-485954624	5B	485954624	T/A	4.63283e-06
BLUE	PL	14-485954833	5B	485954833	G/A	4.78264e-06
BLUE	PL	14-485956719	5B	485956719	G/C	4.0427e-06
BLUE	PL	14-485957718	5B	485957718	C/G	4.65394e-06
BLUE	PL	14-485957772	5B	485957772	G/A	2.78594e-06
BLUE	PL	14-485958773	5B	485958773	G/T	1.93248e-06
BLUE	PL	14-485959381	5B	485959381	C/T	2.65982e-06
BLUE	PL	14-485960457	5B	485960457	G/A	6.57521e-06
BLUE	PL	14-485961446	5B	485961446	G/A	5.03489e-06
BLUE	PL	14-485961992	5B	485961992	A/T	4.65394e-06
BLUE	PL	14-485961993	5B	485961993	C/T	6.58499e-06
BLUE	PL	14-485963725	5B	485963725	C/T	4.65394e-06
BLUE	PL	14-485963917	5B	485963917	T/C	4.65394e-06
BLUE	PL	14-485966454	5B	485966454	G/A	6.57521e-06
BLUE	PL	14-485966811	5B	485966811	G/A	4.65394e-06
BLUE	PL	14-485967250	5B	485967250	G/A	6.57521e-06
BLUE	PL	14-485968195	5B	485968195	G/A	4.65394e-06
BLUE	PL	14-485969997	5B	485969997	C/T	4.65394e-06
BLUE	PL	14-485970197	5B	485970197	G/A	4.65394e-06
BLUE	PL	14-485971084	5B	485971084	T/C	4.65394e-06
BLUE	PL	14-485971180	5B	485971180	C/T	1.07458e-06
BLUE	PL	14-485971801	5B	485971801	C/T	6.57521e-06
BLUE	PL	14-485971918	5B	485971918	C/A	4.65394e-06
BLUE	PL	14-485972080	5B	485972080	C/T	4.65394e-06
BLUE	PL	14-485972446	5B	485972446	C/T	6.24351e-06
BLUE	PL	14-485972981	5B	485972981	G/T	4.65394e-06
BLUE	PL	14-485973014	5B	485973014	G/A	4.65394e-06
BLUE	PL	14-485974735	5B	485974735	G/A	4.65394e-06
BLUE	PL	14-485974929	5B	485974929	T/C	4.65394e-06
BLUE	PL	14-485975068	5B	485975068	C/T	4.65394e-06
BLUE	PL	14-485976040	5B	485976040	G/C	4.65394e-06
BLUE	PL	14-485977221	5B	485977221	G/A	2.22407e-06
BLUE	PL	14-485977360	5B	485977360	C/T	6.57521e-06
BLUE	PL	14-485980606	5B	485980606	C/A	4.65394e-06
BLUE	PL	14-485980843	5B	485980843	C/T	4.65394e-06
BLUE	PL	14-485980948	5B	485980948	G/T	4.65394e-06
BLUE	PL	14-485981006	5B	485981006	C/T	4.65394e-06
BLUE	PL	14-485981598	5B	485981598	C/T	1.75078e-06
BLUE	PL	14-485982698	5B	485982698	C/T	4.65394e-06
BLUE	PL	14-485982825	5B	485982825	C/T	4.65394e-06
BLUE	PL	14-485982943	5B	485982943	G/A	4.65394e-06
BLUE	PL	14-485983006	5B	485983006	C/T	4.65394e-06
BLUE	PL	14-485983234	5B	485983234	G/A	4.65394e-06
BLUE	PL	14-485983841	5B	485983841	G/A	4.65394e-06
BLUE	PL	14-485984897	5B	485984897	C/T	3.86215e-06
BLUE	PL	14-485986280	5B	485986280	C/G	5.122e-06
BLUE	PL	14-485986300	5B	485986300	C/T	5.122e-06
BLUE	PL	14-485987504	5B	485987504	G/A	1.11652e-06
BLUE	PL	14-485987586	5B	485987586	A/G	4.63822e-07
BLUE	PL	14-485987596	5B	485987596	G/A	1.11652e-06
BLUE	PL	14-485988049	5B	485988049	A/G	4.65394e-06
BLUE	PL	14-485988059	5B	485988059	G/A	4.65394e-06
BLUE	PL	14-485988115	5B	485988115	G/A	4.44681e-06
BLUE	PL	14-485988179	5B	485988179	G/A	4.65394e-06
BLUE	PL	14-485988721	5B	485988721	T/A	4.65394e-06
BLUE	PL	14-485989136	5B	485989136	A/G	5.8776e-06
BLUE	PL	14-485989788	5B	485989788	T/C	4.65394e-06
BLUE	PL	14-485990613	5B	485990613	T/C	4.65394e-06
BLUE	PL	14-485990718	5B	485990718	G/A	4.65394e-06
BLUE	PL	14-485990773	5B	485990773	G/A	2.59801e-06
BLUE	PL	14-485991435	5B	485991435	G/A	4.65394e-06
BLUE	PL	14-485991474	5B	485991474	G/A	6.57521e-06
BLUE	PL	14-485991641	5B	485991641	C/A	4.65394e-06
BLUE	PL	14-485991797	5B	485991797	T/G	5.8059e-06
BLUE	PL	14-485991873	5B	485991873	A/C	4.65394e-06
BLUE	PL	14-485992948	5B	485992948	G/A	4.65394e-06
BLUE	PL	14-485993098	5B	485993098	G/A	6.57521e-06
BLUE	PL	14-485993246	5B	485993246	A/G	5.76314e-06
BLUE	PL	14-485993253	5B	485993253	G/A	5.76314e-06
BLUE	PL	14-485993269	5B	485993269	C/G	4.65394e-06
BLUE	PL	14-485993391	5B	485993391	G/A	4.65394e-06
BLUE	PL	14-485993417	5B	485993417	G/A	4.65394e-06
BLUE	PL	14-485994053	5B	485994053	G/A	4.65394e-06
BLUE	PL	14-486030624	5B	486030624	C/T	4.65394e-06
BLUE	PL	14-486032428	5B	486032428	A/G	4.65394e-06
BLUE	PL	14-486033143	5B	486033143	C/T	4.44618e-06
BLUE	PL	14-486729353	5B	486729353	G/T	6.75057e-06
BLUE	PL	14-486939189	5B	486939189	C/T	3.78642e-06
BLUE	PL	14-487001942	5B	487001942	C/G	9.3774e-06
BLUE	PL	14-487030527	5B	487030527	C/G	9.3774e-06
BLUE	PL	14-487117390	5B	487117390	G/A	3.15517e-06
BLUE	PL	14-487118312	5B	487118312	C/T	8.47842e-06
BLUE	PL	14-487258871	5B	487258871	G/A	1.87595e-06
BLUE	PL	14-487409995	5B	487409995	C/T	2.06334e-06
BLUE	PL	14-487455416	5B	487455416	G/A	3.96549e-06
BLUE	PL	14-487594684	5B	487594684	A/G	3.78642e-06
BLUE	PL	14-487595800	5B	487595800	C/T	3.78642e-06
BLUE	PL	14-487743821	5B	487743821	A/G	8.58351e-06
BLUE	PL	14-487804745	5B	487804745	C/T	3.86642e-06
BLUE	PL	14-487875495	5B	487875495	C/T	3.78642e-06
BLUE	PL	14-488094010	5B	488094010	A/C	2.95613e-06
BLUE	PL	14-488102425	5B	488102425	G/A	4.66591e-07
BLUE	PL	14-527037921	5B	527037921	A/G	2.50239e-06
BLUE	PL	14-557394712	5B	557394712	G/C	6.26785e-06
BLUE	PL	14-557423561	5B	557423561	T/A	7.0846e-06
BLUE	PL	14-557475678	5B	557475678	G/A	6.26785e-06
BLUE	PL	14-557676431	5B	557676431	C/T	8.87907e-06
BLUE	PL	14-557713361	5B	557713361	C/T	4.24811e-06
BLUE	PL	14-557716878	5B	557716878	G/C	6.26785e-06
BLUE	PL	14-558027774	5B	558027774	T/C	6.26785e-06
BLUE	PL	14-558172288	5B	558172288	G/A	8.87907e-06
BLUE	PL	14-637832910	5B	637832910	A/C	6.2953e-06
BLUE	PL	14-658521852	5B	658521852	G/A	9.28899e-06
BLUE	PL	14-658521854	5B	658521854	T/C	7.04212e-06
BLUE	PL	15-34105995	5D	34105995	C/T	7.45183e-09
BLUE	PL	15-34106058	5D	34106058	C/T	6.39214e-06
BLUE	PL	15-196352805	5D	196352805	G/A	1.76346e-06
BLUE	PL	15-215163057	5D	215163057	T/C	3.63422e-06
BLUE	PL	15-234841322	5D	234841322	A/C	7.0971e-06
BLUE	PL	15-305082885	5D	305082885	C/T	6.09207e-06
BLUE	PL	15-322922533	5D	322922533	C/A	6.01008e-06
BLUE	PL	15-413616506	5D	413616506	T/C	2.383e-06
BLUE	PL	15-413616508	5D	413616508	C/T	8.47896e-07
BLUE	PL	15-422020077	5D	422020077	A/G	4.76351e-07
BLUE	PL	15-434752354	5D	434752354	G/A	7.34367e-06
BLUE	PL	15-434909003	5D	434909003	C/A	4.28205e-06
BLUE	PL	15-434909043	5D	434909043	C/G	7.29563e-06
BLUE	PL	15-434909047	5D	434909047	C/T	7.29563e-06
BLUE	PL	15-434909071	5D	434909071	A/G	4.05473e-06
BLUE	PL	15-434917948	5D	434917948	T/A	9.77265e-06
BLUE	PL	15-454443910	5D	454443910	C/G	9.23177e-06
BLUE	PL	16-51953617	6A	51953617	T/C	1.87798e-07
BLUE	PL	16-52261759	6A	52261759	C/T	3.62492e-07
BLUE	PL	16-52283008	6A	52283008	A/G	9.58015e-08
BLUE	PL	16-52314326	6A	52314326	G/A	7.73973e-07
BLUE	PL	16-52466447	6A	52466447	G/C	2.22638e-06
BLUE	PL	16-52538885	6A	52538885	T/G	2.68553e-06
BLUE	PL	16-52565224	6A	52565224	G/A	2.22638e-06
BLUE	PL	16-52591376	6A	52591376	G/A	1.83892e-06
BLUE	PL	16-52601811	6A	52601811	G/A	1.53414e-06
BLUE	PL	16-52611379	6A	52611379	C/T	2.90477e-06
BLUE	PL	16-52613539	6A	52613539	G/A	2.68553e-06
BLUE	PL	16-52638181	6A	52638181	C/T	2.17498e-06
BLUE	PL	16-52641540	6A	52641540	C/T	2.22197e-06
BLUE	PL	16-52644888	6A	52644888	C/G	2.22638e-06
BLUE	PL	16-52678953	6A	52678953	G/A	1.93639e-06
BLUE	PL	16-52691614	6A	52691614	G/A	2.22638e-06
BLUE	PL	16-52795474	6A	52795474	T/G	2.22638e-06
BLUE	PL	16-52797993	6A	52797993	G/C	2.22638e-06
BLUE	PL	16-52853180	6A	52853180	G/A	2.22638e-06
BLUE	PL	16-52887212	6A	52887212	C/T	2.22638e-06
BLUE	PL	16-53056686	6A	53056686	C/T	2.21465e-06
BLUE	PL	16-53075727	6A	53075727	T/C	2.4867e-06
BLUE	PL	16-53107483	6A	53107483	C/T	3.51294e-07
BLUE	PL	16-53117667	6A	53117667	T/C	1.91906e-07
BLUE	PL	16-53140909	6A	53140909	G/T	1.91906e-07
BLUE	PL	16-53147632	6A	53147632	T/C	1.48419e-06
BLUE	PL	16-53203098	6A	53203098	G/A	1.01e-06
BLUE	PL	16-53218593	6A	53218593	C/T	9.19529e-07
BLUE	PL	16-53247554	6A	53247554	T/G	2.33562e-07
BLUE	PL	16-53267124	6A	53267124	G/A	5.41873e-07
BLUE	PL	16-53276679	6A	53276679	G/A	5.41873e-07
BLUE	PL	16-53297169	6A	53297169	G/C	1.91906e-07
BLUE	PL	16-53309188	6A	53309188	C/A	2.76822e-06
BLUE	PL	16-53397678	6A	53397678	C/T	5.41873e-07
BLUE	PL	16-53464024	6A	53464024	C/T	2.26973e-07
BLUE	PL	16-53476872	6A	53476872	A/G	3.78213e-07
BLUE	PL	16-53477892	6A	53477892	G/A	2.76822e-06
BLUE	PL	16-53479293	6A	53479293	A/C	2.76822e-06
BLUE	PL	16-53529652	6A	53529652	G/A	3.15187e-07
BLUE	PL	16-53530824	6A	53530824	G/A	1.20407e-07
BLUE	PL	16-53584862	6A	53584862	C/T	1.69423e-06
BLUE	PL	16-53742036	6A	53742036	C/T	1.69423e-06
BLUE	PL	16-53760539	6A	53760539	C/A	1.97579e-06
BLUE	PL	16-53891617	6A	53891617	G/A	1.95585e-07
BLUE	PL	16-53901267	6A	53901267	C/T	6.82804e-07
BLUE	PL	16-54151050	6A	54151050	C/T	7.43576e-06
BLUE	PL	16-54161171	6A	54161171	T/A	7.55045e-07
BLUE	PL	16-54162516	6A	54162516	C/T	3.18174e-06
BLUE	PL	16-54168432	6A	54168432	G/A	3.64217e-06
BLUE	PL	16-54339457	6A	54339457	G/T	6.80831e-07
BLUE	PL	16-54394562	6A	54394562	A/G	3.41026e-06
BLUE	PL	16-54406157	6A	54406157	C/T	2.28178e-06
BLUE	PL	16-54629321	6A	54629321	G/T	7.99522e-06
BLUE	PL	16-54695796	6A	54695796	G/A	7.55045e-07
BLUE	PL	16-54788792	6A	54788792	G/A	3.43379e-07
BLUE	PL	16-54909956	6A	54909956	G/A	4.01521e-08
BLUE	PL	16-54970865	6A	54970865	G/A	3.64217e-06
BLUE	PL	16-55223673	6A	55223673	G/A	3.64217e-06
BLUE	PL	16-55277941	6A	55277941	C/T	4.22838e-06
BLUE	PL	16-55327680	6A	55327680	G/A	9.22558e-07
BLUE	PL	16-55376901	6A	55376901	G/C	7.24217e-07
BLUE	PL	16-55380121	6A	55380121	C/T	3.90673e-06
BLUE	PL	16-55434972	6A	55434972	G/A	3.64217e-06
BLUE	PL	16-55532261	6A	55532261	G/A	7.55045e-07
BLUE	PL	16-55605196	6A	55605196	G/A	7.55045e-07
BLUE	PL	16-55620065	6A	55620065	C/T	3.64217e-06
BLUE	PL	16-55778669	6A	55778669	G/A	2.52988e-07
BLUE	PL	16-55802910	6A	55802910	G/A	2.11543e-07
BLUE	PL	16-55844602	6A	55844602	T/A	1.0345e-06
BLUE	PL	16-55902009	6A	55902009	C/T	1.0345e-06
BLUE	PL	16-55913126	6A	55913126	C/T	8.77638e-07
BLUE	PL	16-55926900	6A	55926900	G/A	8.84989e-06
BLUE	PL	16-55930499	6A	55930499	G/T	5.21013e-08
BLUE	PL	16-55960193	6A	55960193	C/A	1.0345e-06
BLUE	PL	16-56051366	6A	56051366	C/A	1.30919e-06
BLUE	PL	16-56057924	6A	56057924	C/T	5.9167e-07
BLUE	PL	16-56064080	6A	56064080	C/T	1.0345e-06
BLUE	PL	16-56112473	6A	56112473	C/T	4.36487e-07
BLUE	PL	16-56191461	6A	56191461	G/A	9.00155e-08
BLUE	PL	16-56210515	6A	56210515	G/A	2.11543e-07
BLUE	PL	16-56210516	6A	56210516	G/A	2.11543e-07
BLUE	PL	16-56230454	6A	56230454	G/A	1.0345e-06
BLUE	PL	16-56234708	6A	56234708	C/T	1.04777e-06
BLUE	PL	16-56282284	6A	56282284	C/T	1.79943e-07
BLUE	PL	16-56319090	6A	56319090	G/C	1.90642e-07
BLUE	PL	16-56333604	6A	56333604	C/T	1.0345e-06
BLUE	PL	16-56384724	6A	56384724	C/T	4.03811e-07
BLUE	PL	16-56451194	6A	56451194	C/T	2.11543e-07
BLUE	PL	16-56491440	6A	56491440	G/A	6.94997e-06
BLUE	PL	16-56495438	6A	56495438	C/A	1.0345e-06
BLUE	PL	16-56498340	6A	56498340	A/G	2.11543e-07
BLUE	PL	16-56521971	6A	56521971	C/T	1.2668e-06
BLUE	PL	16-56542729	6A	56542729	G/C	2.249e-07
BLUE	PL	16-56560242	6A	56560242	G/A	9.65688e-07
BLUE	PL	16-56615433	6A	56615433	G/A	1.0345e-06
BLUE	PL	16-56655987	6A	56655987	G/A	6.94997e-06
BLUE	PL	16-56718527	6A	56718527	C/A	2.11543e-07
BLUE	PL	16-56765187	6A	56765187	T/C	9.4089e-07
BLUE	PL	16-56768311	6A	56768311	G/A	1.91094e-07
BLUE	PL	16-56836613	6A	56836613	C/T	1.73854e-07
BLUE	PL	16-56878930	6A	56878930	G/T	9.63671e-06
BLUE	PL	16-56878931	6A	56878931	A/G	6.65335e-06
BLUE	PL	16-56890075	6A	56890075	C/T	9.22609e-06
BLUE	PL	16-56942245	6A	56942245	G/A	2.65985e-07
BLUE	PL	16-56952222	6A	56952222	G/A	1.0345e-06
BLUE	PL	16-56990891	6A	56990891	C/T	8.43921e-07
BLUE	PL	16-57011854	6A	57011854	G/T	2.11543e-07
BLUE	PL	16-57022223	6A	57022223	G/A	1.0345e-06
BLUE	PL	16-57022362	6A	57022362	G/A	1.0345e-06
BLUE	PL	16-57072466	6A	57072466	G/A	2.11543e-07
BLUE	PL	16-57090853	6A	57090853	A/C	2.32459e-06
BLUE	PL	16-57092811	6A	57092811	C/T	3.93733e-06
BLUE	PL	16-57137810	6A	57137810	G/A	2.09978e-06
BLUE	PL	16-57160045	6A	57160045	A/G	4.93885e-06
BLUE	PL	16-57202411	6A	57202411	C/A	1.0345e-06
BLUE	PL	16-57225317	6A	57225317	C/T	2.11543e-07
BLUE	PL	16-57238839	6A	57238839	A/G	2.11543e-07
BLUE	PL	16-57248276	6A	57248276	G/A	2.11543e-07
BLUE	PL	16-57273946	6A	57273946	A/G	6.94997e-06
BLUE	PL	16-57329092	6A	57329092	A/T	9.34622e-07
BLUE	PL	16-57345247	6A	57345247	G/T	1.0345e-06
BLUE	PL	16-57351119	6A	57351119	C/T	6.94997e-06
BLUE	PL	16-57353056	6A	57353056	G/A	1.0345e-06
BLUE	PL	16-57369519	6A	57369519	G/A	1.74914e-07
BLUE	PL	16-57543464	6A	57543464	C/A	1.0345e-06
BLUE	PL	16-57560302	6A	57560302	C/T	2.11543e-07
BLUE	PL	16-57577510	6A	57577510	G/A	1.0345e-06
BLUE	PL	16-57610926	6A	57610926	G/A	2.11543e-07
BLUE	PL	16-57644097	6A	57644097	G/A	8.46293e-07
BLUE	PL	16-75188676	6A	75188676	T/C	2.23065e-06
BLUE	PL	16-75188677	6A	75188677	A/G	3.94601e-06
BLUE	PL	16-75188678	6A	75188678	G/A	7.17941e-06
BLUE	PL	16-107322869	6A	107322869	G/A	9.71832e-06
BLUE	PL	16-108051885	6A	108051885	C/G	9.71832e-06
BLUE	PL	16-108148919	6A	108148919	C/T	9.71832e-06
BLUE	PL	16-108772697	6A	108772697	A/G	9.71832e-06
BLUE	PL	16-108846803	6A	108846803	G/A	9.38204e-06
BLUE	PL	16-108887820	6A	108887820	C/T	9.71832e-06
BLUE	PL	16-109119397	6A	109119397	T/C	9.71832e-06
BLUE	PL	16-109279270	6A	109279270	C/T	9.71832e-06
BLUE	PL	16-109351700	6A	109351700	G/T	9.71832e-06
BLUE	PL	16-109547071	6A	109547071	G/A	9.71832e-06
BLUE	PL	16-109845947	6A	109845947	C/T	9.81919e-06
BLUE	PL	16-109981140	6A	109981140	G/A	7.76088e-07
BLUE	PL	16-110110385	6A	110110385	C/T	8.84882e-06
BLUE	PL	16-110191890	6A	110191890	C/G	9.71832e-06
BLUE	PL	16-110478464	6A	110478464	C/T	9.71832e-06
BLUE	PL	16-110773717	6A	110773717	T/C	9.71832e-06
BLUE	PL	16-111059274	6A	111059274	G/A	9.71832e-06
BLUE	PL	16-111060760	6A	111060760	C/T	9.71832e-06
BLUE	PL	16-111119115	6A	111119115	C/T	9.78195e-06
BLUE	PL	16-111390510	6A	111390510	C/T	7.95434e-06
BLUE	PL	16-111973234	6A	111973234	C/T	9.71832e-06
BLUE	PL	16-112441283	6A	112441283	T/A	9.71832e-06
BLUE	PL	16-112584050	6A	112584050	T/C	9.71832e-06
BLUE	PL	16-112865583	6A	112865583	T/A	9.09841e-06
BLUE	PL	16-113148175	6A	113148175	C/A	9.71832e-06
BLUE	PL	16-113550049	6A	113550049	G/T	9.71832e-06
BLUE	PL	16-113687361	6A	113687361	A/C	9.71832e-06
BLUE	PL	16-113687897	6A	113687897	G/C	9.71832e-06
BLUE	PL	16-113851197	6A	113851197	G/A	9.71832e-06
BLUE	PL	16-113935820	6A	113935820	G/A	9.71832e-06
BLUE	PL	16-114162190	6A	114162190	T/C	9.71832e-06
BLUE	PL	16-114362787	6A	114362787	C/A	8.90592e-06
BLUE	PL	16-114724949	6A	114724949	C/A	9.71832e-06
BLUE	PL	16-114810712	6A	114810712	C/T	8.53762e-06
BLUE	PL	16-115868025	6A	115868025	C/T	9.71832e-06
BLUE	PL	16-116266145	6A	116266145	T/C	4.48969e-06
BLUE	PL	16-116440250	6A	116440250	C/T	9.71832e-06
BLUE	PL	16-116486320	6A	116486320	T/C	9.71832e-06
BLUE	PL	16-116569786	6A	116569786	C/T	9.71832e-06
BLUE	PL	16-194243747	6A	194243747	T/A	2.54572e-06
BLUE	PL	16-213493175	6A	213493175	A/G	9.374e-07
BLUE	PL	16-418250694	6A	418250694	T/C	4.9586e-07
BLUE	PL	16-419417220	6A	419417220	C/T	2.47016e-06
BLUE	PL	16-429777428	6A	429777428	A/C	4.0163e-06
BLUE	PL	16-442441472	6A	442441472	C/T	1.6054e-07
BLUE	PL	16-542883793	6A	542883793	C/T	8.69182e-06
BLUE	PL	16-600014317	6A	600014317	A/C	5.06101e-06
BLUE	PL	17-67338796	6B	67338796	A/G	3.97281e-06
BLUE	PL	17-117765743	6B	117765743	A/C	4.09103e-07
BLUE	PL	17-124993822	6B	124993822	T/G	3.54352e-06
BLUE	PL	17-124993930	6B	124993930	T/C	3.89083e-07
BLUE	PL	17-124993979	6B	124993979	T/C	1.68003e-06
BLUE	PL	17-184723391	6B	184723391	A/G	5.09228e-06
BLUE	PL	17-185029578	6B	185029578	C/T	3.00027e-06
BLUE	PL	17-185228114	6B	185228114	G/A	3.00027e-06
BLUE	PL	17-185244001	6B	185244001	G/A	3.00027e-06
BLUE	PL	17-185246403	6B	185246403	G/A	3.00027e-06
BLUE	PL	17-185266876	6B	185266876	G/A	2.71929e-06
BLUE	PL	17-185312335	6B	185312335	G/A	3.00027e-06
BLUE	PL	17-185324393	6B	185324393	C/A	3.00027e-06
BLUE	PL	17-185326400	6B	185326400	G/A	3.00027e-06
BLUE	PL	17-185409453	6B	185409453	C/T	2.92071e-06
BLUE	PL	17-185442133	6B	185442133	C/T	6.45088e-06
BLUE	PL	17-185483426	6B	185483426	C/T	3.00027e-06
BLUE	PL	17-185512475	6B	185512475	C/T	3.00027e-06
BLUE	PL	17-185519842	6B	185519842	C/T	3.00027e-06
BLUE	PL	17-185541381	6B	185541381	G/T	3.00027e-06
BLUE	PL	17-185584209	6B	185584209	C/T	2.3605e-06
BLUE	PL	17-185738655	6B	185738655	C/T	3.00027e-06
BLUE	PL	17-185785651	6B	185785651	C/T	2.70727e-06
BLUE	PL	17-185806437	6B	185806437	C/T	3.06554e-06
BLUE	PL	17-185962456	6B	185962456	A/C	3.75269e-06
BLUE	PL	17-186010803	6B	186010803	T/C	3.00027e-06
BLUE	PL	17-186011274	6B	186011274	G/A	3.00027e-06
BLUE	PL	17-186014396	6B	186014396	T/G	3.00027e-06
BLUE	PL	17-186018609	6B	186018609	C/G	3.00027e-06
BLUE	PL	17-186024592	6B	186024592	T/C	1.19857e-06
BLUE	PL	17-186343856	6B	186343856	G/A	3.00027e-06
BLUE	PL	17-186364495	6B	186364495	G/A	3.00027e-06
BLUE	PL	17-186365493	6B	186365493	C/T	3.00027e-06
BLUE	PL	17-186366715	6B	186366715	C/T	3.65543e-06
BLUE	PL	17-186375415	6B	186375415	G/T	7.20512e-07
BLUE	PL	17-186431512	6B	186431512	G/C	3.00027e-06
BLUE	PL	17-186432000	6B	186432000	G/A	3.04446e-06
BLUE	PL	17-186448540	6B	186448540	G/A	3.00027e-06
BLUE	PL	17-186509835	6B	186509835	C/T	3.00027e-06
BLUE	PL	17-186512201	6B	186512201	G/A	3.00027e-06
BLUE	PL	17-186566954	6B	186566954	C/A	3.00027e-06
BLUE	PL	17-186637959	6B	186637959	G/A	3.00027e-06
BLUE	PL	17-186646827	6B	186646827	G/A	4.90612e-06
BLUE	PL	17-186664177	6B	186664177	C/T	3.00027e-06
BLUE	PL	17-186675930	6B	186675930	C/T	3.00027e-06
BLUE	PL	17-186810051	6B	186810051	C/T	2.85605e-06
BLUE	PL	17-186837067	6B	186837067	G/A	3.00027e-06
BLUE	PL	17-186899251	6B	186899251	G/A	3.00027e-06
BLUE	PL	17-186964707	6B	186964707	G/A	5.32536e-06
BLUE	PL	17-187049215	6B	187049215	G/A	1.48739e-06
BLUE	PL	17-187054207	6B	187054207	C/T	3.00027e-06
BLUE	PL	17-187068919	6B	187068919	G/T	2.86932e-06
BLUE	PL	17-187305737	6B	187305737	C/T	3.39914e-06
BLUE	PL	17-187428072	6B	187428072	G/A	3.00027e-06
BLUE	PL	17-187638399	6B	187638399	G/A	3.00027e-06
BLUE	PL	17-187640530	6B	187640530	C/G	3.00027e-06
BLUE	PL	17-187647428	6B	187647428	G/A	3.00027e-06
BLUE	PL	17-187660644	6B	187660644	A/C	3.00027e-06
BLUE	PL	17-187745459	6B	187745459	G/A	3.00027e-06
BLUE	PL	17-187801146	6B	187801146	C/T	3.00027e-06
BLUE	PL	17-187826788	6B	187826788	G/A	3.00027e-06
BLUE	PL	17-187908963	6B	187908963	G/A	3.05111e-06
BLUE	PL	17-188063926	6B	188063926	T/A	3.00027e-06
BLUE	PL	17-188121806	6B	188121806	C/T	3.00027e-06
BLUE	PL	17-188144047	6B	188144047	C/T	3.00027e-06
BLUE	PL	17-188459069	6B	188459069	C/T	3.00027e-06
BLUE	PL	17-188461379	6B	188461379	G/A	2.49007e-06
BLUE	PL	17-188730823	6B	188730823	C/G	7.13843e-06
BLUE	PL	17-188751882	6B	188751882	G/A	9.43455e-06
BLUE	PL	17-188827652	6B	188827652	G/A	9.43455e-06
BLUE	PL	17-188858903	6B	188858903	C/T	9.43455e-06
BLUE	PL	17-188888466	6B	188888466	C/T	7.13843e-06
BLUE	PL	17-188966841	6B	188966841	G/A	9.43455e-06
BLUE	PL	17-189013278	6B	189013278	T/C	9.43455e-06
BLUE	PL	17-189016816	6B	189016816	C/T	9.43455e-06
BLUE	PL	17-189092040	6B	189092040	T/C	9.43455e-06
BLUE	PL	17-189194600	6B	189194600	A/G	9.43455e-06
BLUE	PL	17-189376204	6B	189376204	G/A	9.43455e-06
BLUE	PL	17-189397594	6B	189397594	G/C	9.43455e-06
BLUE	PL	17-189485006	6B	189485006	T/C	9.43455e-06
BLUE	PL	17-189562827	6B	189562827	T/C	9.04545e-06
BLUE	PL	17-189564376	6B	189564376	C/A	9.43455e-06
BLUE	PL	17-189626939	6B	189626939	G/A	9.43455e-06
BLUE	PL	17-189746421	6B	189746421	T/C	8.83664e-06
BLUE	PL	17-189749781	6B	189749781	G/A	8.66592e-06
BLUE	PL	17-189801846	6B	189801846	A/G	9.37794e-06
BLUE	PL	17-189811744	6B	189811744	G/C	9.43455e-06
BLUE	PL	17-190037521	6B	190037521	G/A	9.43455e-06
BLUE	PL	17-190050039	6B	190050039	G/C	8.08858e-06
BLUE	PL	17-190050043	6B	190050043	A/C	8.08858e-06
BLUE	PL	17-190069056	6B	190069056	G/A	9.43455e-06
BLUE	PL	17-190159634	6B	190159634	T/C	9.43455e-06
BLUE	PL	17-190184031	6B	190184031	G/A	9.43455e-06
BLUE	PL	17-190256992	6B	190256992	C/T	9.43455e-06
BLUE	PL	17-190294223	6B	190294223	T/C	9.43455e-06
BLUE	PL	17-190388995	6B	190388995	G/A	9.45905e-06
BLUE	PL	17-190412078	6B	190412078	G/T	9.43455e-06
BLUE	PL	17-190445133	6B	190445133	G/A	9.57444e-06
BLUE	PL	17-190450945	6B	190450945	C/A	9.43455e-06
BLUE	PL	17-190458315	6B	190458315	C/T	9.43455e-06
BLUE	PL	17-190484448	6B	190484448	G/A	9.43455e-06
BLUE	PL	17-190492277	6B	190492277	C/T	9.43455e-06
BLUE	PL	17-190522607	6B	190522607	G/A	9.43455e-06
BLUE	PL	17-190625942	6B	190625942	C/T	9.43455e-06
BLUE	PL	17-190652806	6B	190652806	C/T	9.43455e-06
BLUE	PL	17-190667418	6B	190667418	C/T	9.43455e-06
BLUE	PL	17-190705307	6B	190705307	A/T	6.90895e-06
BLUE	PL	17-190707151	6B	190707151	C/T	9.43455e-06
BLUE	PL	17-190707160	6B	190707160	G/C	9.43455e-06
BLUE	PL	17-190710432	6B	190710432	C/T	7.41254e-06
BLUE	PL	17-190770732	6B	190770732	C/A	9.35735e-06
BLUE	PL	17-190864228	6B	190864228	G/C	9.43455e-06
BLUE	PL	17-190864229	6B	190864229	C/T	9.43455e-06
BLUE	PL	17-190968769	6B	190968769	C/T	7.13843e-06
BLUE	PL	17-191015396	6B	191015396	C/T	9.43455e-06
BLUE	PL	17-191063849	6B	191063849	C/T	8.78433e-06
BLUE	PL	17-191103215	6B	191103215	C/T	8.65537e-06
BLUE	PL	17-191128717	6B	191128717	C/T	9.43455e-06
BLUE	PL	17-191168921	6B	191168921	C/T	4.22068e-06
BLUE	PL	17-191244826	6B	191244826	G/T	9.43455e-06
BLUE	PL	17-191249308	6B	191249308	C/T	9.43455e-06
BLUE	PL	17-191250530	6B	191250530	C/T	9.43455e-06
BLUE	PL	17-191299315	6B	191299315	T/C	9.43455e-06
BLUE	PL	17-191326861	6B	191326861	C/T	5.80929e-06
BLUE	PL	17-191428870	6B	191428870	G/A	9.23435e-06
BLUE	PL	17-191471610	6B	191471610	C/T	8.33085e-06
BLUE	PL	17-191491224	6B	191491224	G/A	9.31654e-06
BLUE	PL	17-191493930	6B	191493930	G/A	9.43455e-06
BLUE	PL	17-191612323	6B	191612323	C/T	9.43455e-06
BLUE	PL	17-191619887	6B	191619887	C/A	9.43455e-06
BLUE	PL	17-191621633	6B	191621633	G/A	8.83664e-06
BLUE	PL	17-191621733	6B	191621733	C/G	8.83664e-06
BLUE	PL	17-191631509	6B	191631509	C/A	9.51459e-06
BLUE	PL	17-191686147	6B	191686147	C/A	9.43455e-06
BLUE	PL	17-191762274	6B	191762274	C/T	5.15258e-06
BLUE	PL	17-191777106	6B	191777106	T/C	8.70355e-06
BLUE	PL	17-191848121	6B	191848121	G/A	9.43455e-06
BLUE	PL	17-191850534	6B	191850534	C/T	8.3949e-06
BLUE	PL	17-191876306	6B	191876306	G/A	7.88049e-06
BLUE	PL	17-191893340	6B	191893340	C/T	9.43455e-06
BLUE	PL	17-191940036	6B	191940036	G/A	6.37195e-06
BLUE	PL	17-191964812	6B	191964812	G/A	3.85498e-06
BLUE	PL	17-192002952	6B	192002952	G/A	4.00749e-06
BLUE	PL	17-192007428	6B	192007428	G/A	6.31447e-07
BLUE	PL	17-192028075	6B	192028075	C/T	9.43455e-06
BLUE	PL	17-192114426	6B	192114426	C/T	9.43455e-06
BLUE	PL	17-192143459	6B	192143459	C/T	4.30876e-06
BLUE	PL	17-192182680	6B	192182680	G/A	9.71083e-06
BLUE	PL	17-192185640	6B	192185640	C/T	9.43455e-06
BLUE	PL	17-192228524	6B	192228524	C/T	9.43455e-06
BLUE	PL	17-192255897	6B	192255897	C/T	8.99229e-06
BLUE	PL	17-192319122	6B	192319122	G/A	8.34019e-06
BLUE	PL	17-192380853	6B	192380853	G/A	9.32389e-06
BLUE	PL	17-192402291	6B	192402291	C/T	3.05953e-06
BLUE	PL	17-192430430	6B	192430430	G/A	5.83257e-06
BLUE	PL	17-192449569	6B	192449569	G/A	7.20022e-06
BLUE	PL	17-192618582	6B	192618582	T/C	9.69446e-06
BLUE	PL	17-192702183	6B	192702183	G/A	7.61726e-06
BLUE	PL	17-192761453	6B	192761453	G/A	9.43455e-06
BLUE	PL	17-192796427	6B	192796427	C/T	9.43455e-06
BLUE	PL	17-192796486	6B	192796486	C/T	9.43455e-06
BLUE	PL	17-192819975	6B	192819975	C/A	9.43455e-06
BLUE	PL	17-192831708	6B	192831708	C/T	5.15258e-06
BLUE	PL	17-192840790	6B	192840790	G/A	6.62825e-06
BLUE	PL	17-192844913	6B	192844913	G/A	9.3437e-06
BLUE	PL	17-192862002	6B	192862002	A/G	9.43455e-06
BLUE	PL	17-192862857	6B	192862857	C/T	5.27715e-06
BLUE	PL	17-192874001	6B	192874001	A/G	9.43455e-06
BLUE	PL	17-192877726	6B	192877726	T/C	6.03638e-06
BLUE	PL	17-192878183	6B	192878183	A/T	9.43455e-06
BLUE	PL	17-192898727	6B	192898727	C/A	5.6424e-06
BLUE	PL	17-192924329	6B	192924329	G/A	6.62825e-06
BLUE	PL	17-192924454	6B	192924454	A/G	6.62825e-06
BLUE	PL	17-192925978	6B	192925978	C/G	6.77196e-06
BLUE	PL	17-192931516	6B	192931516	T/C	7.55454e-06
BLUE	PL	17-192933135	6B	192933135	T/C	7.55454e-06
BLUE	PL	17-192935442	6B	192935442	G/C	7.55454e-06
BLUE	PL	17-192938233	6B	192938233	C/T	6.62825e-06
BLUE	PL	17-192943409	6B	192943409	G/A	6.77196e-06
BLUE	PL	17-192945202	6B	192945202	T/C	7.55454e-06
BLUE	PL	17-192945992	6B	192945992	A/G	6.77196e-06
BLUE	PL	17-192946002	6B	192946002	C/A	6.77196e-06
BLUE	PL	17-192946018	6B	192946018	A/G	6.77196e-06
BLUE	PL	17-192946671	6B	192946671	C/T	9.40995e-06
BLUE	PL	17-192956800	6B	192956800	T/C	7.55454e-06
BLUE	PL	17-192959570	6B	192959570	T/G	8.3349e-06
BLUE	PL	17-192959657	6B	192959657	T/C	8.36292e-06
BLUE	PL	17-192960170	6B	192960170	C/A	7.55454e-06
BLUE	PL	17-192961769	6B	192961769	T/C	5.03353e-06
BLUE	PL	17-192962441	6B	192962441	T/C	8.62744e-06
BLUE	PL	17-192962857	6B	192962857	A/G	4.65206e-06
BLUE	PL	17-192963767	6B	192963767	G/A	5.15258e-06
BLUE	PL	17-192964173	6B	192964173	T/C	7.55454e-06
BLUE	PL	17-192966181	6B	192966181	A/G	7.55454e-06
BLUE	PL	17-192966206	6B	192966206	T/A	6.62825e-06
BLUE	PL	17-192969192	6B	192969192	C/T	4.48294e-06
BLUE	PL	17-192969960	6B	192969960	C/A	9.43212e-06
BLUE	PL	17-192971209	6B	192971209	C/T	4.04983e-06
BLUE	PL	17-192972152	6B	192972152	T/C	6.69485e-06
BLUE	PL	17-192972315	6B	192972315	A/G	4.14602e-06
BLUE	PL	17-192974308	6B	192974308	C/T	6.62825e-06
BLUE	PL	17-192974394	6B	192974394	C/G	7.55454e-06
BLUE	PL	17-192981565	6B	192981565	T/C	3.07819e-06
BLUE	PL	17-192981581	6B	192981581	A/G	3.07819e-06
BLUE	PL	17-192982042	6B	192982042	G/A	1.73539e-06
BLUE	PL	17-192983405	6B	192983405	C/A	9.05431e-06
BLUE	PL	17-192984540	6B	192984540	G/A	6.16053e-06
BLUE	PL	17-192984576	6B	192984576	T/C	5.15258e-06
BLUE	PL	17-192986223	6B	192986223	A/G	7.55454e-06
BLUE	PL	17-192986266	6B	192986266	G/T	5.15258e-06
BLUE	PL	17-192986286	6B	192986286	T/C	7.55454e-06
BLUE	PL	17-192986311	6B	192986311	C/T	3.05953e-06
BLUE	PL	17-192986827	6B	192986827	T/C	6.77196e-06
BLUE	PL	17-192986843	6B	192986843	G/T	5.28055e-06
BLUE	PL	17-192986973	6B	192986973	G/T	7.40898e-06
BLUE	PL	17-192987677	6B	192987677	G/T	3.05953e-06
BLUE	PL	17-192987805	6B	192987805	C/T	5.64107e-06
BLUE	PL	17-192987820	6B	192987820	T/C	7.01816e-06
BLUE	PL	17-192987964	6B	192987964	G/A	5.17097e-06
BLUE	PL	17-192988365	6B	192988365	G/A	3.05953e-06
BLUE	PL	17-192988550	6B	192988550	T/G	9.5126e-06
BLUE	PL	17-192989912	6B	192989912	A/G	7.55454e-06
BLUE	PL	17-192990099	6B	192990099	C/A	6.62825e-06
BLUE	PL	17-192990803	6B	192990803	G/T	6.62825e-06
BLUE	PL	17-192990833	6B	192990833	G/A	6.62825e-06
BLUE	PL	17-192992471	6B	192992471	C/T	6.99136e-06
BLUE	PL	17-192992710	6B	192992710	C/T	8.40935e-06
BLUE	PL	17-192993727	6B	192993727	C/T	3.03421e-06
BLUE	PL	17-192993966	6B	192993966	G/T	7.90643e-06
BLUE	PL	17-192996288	6B	192996288	A/G	7.9212e-06
BLUE	PL	17-192996292	6B	192996292	C/T	4.35221e-06
BLUE	PL	17-192998231	6B	192998231	A/T	5.39797e-06
BLUE	PL	17-192998244	6B	192998244	G/T	7.33274e-06
BLUE	PL	17-192999216	6B	192999216	G/A	5.15258e-06
BLUE	PL	17-193003775	6B	193003775	A/C	5.17097e-06
BLUE	PL	17-193004068	6B	193004068	C/T	7.28265e-06
BLUE	PL	17-193004453	6B	193004453	C/T	9.59277e-06
BLUE	PL	17-193006013	6B	193006013	T/C	7.19782e-06
BLUE	PL	17-193006431	6B	193006431	A/G	9.73784e-06
BLUE	PL	17-193008194	6B	193008194	A/G	7.55454e-06
BLUE	PL	17-193011145	6B	193011145	T/G	3.94605e-06
BLUE	PL	17-193011770	6B	193011770	T/C	6.62399e-06
BLUE	PL	17-193012028	6B	193012028	G/A	5.15258e-06
BLUE	PL	17-193012116	6B	193012116	G/A	9.43455e-06
BLUE	PL	17-193014666	6B	193014666	T/C	4.99924e-06
BLUE	PL	17-193014753	6B	193014753	C/G	6.20785e-06
BLUE	PL	17-193016858	6B	193016858	C/T	5.39439e-06
BLUE	PL	17-193022793	6B	193022793	C/T	1.7785e-06
BLUE	PL	17-193024813	6B	193024813	C/T	6.62825e-06
BLUE	PL	17-193025583	6B	193025583	C/G	8.62744e-06
BLUE	PL	17-193027422	6B	193027422	G/A	4.25376e-06
BLUE	PL	17-193027773	6B	193027773	C/T	6.69485e-06
BLUE	PL	17-193027987	6B	193027987	C/T	9.58539e-06
BLUE	PL	17-193028126	6B	193028126	G/A	9.58539e-06
BLUE	PL	17-193031667	6B	193031667	A/T	9.05431e-06
BLUE	PL	17-193034210	6B	193034210	C/T	8.2951e-06
BLUE	PL	17-193037351	6B	193037351	C/T	4.35221e-06
BLUE	PL	17-193037470	6B	193037470	C/T	2.11855e-06
BLUE	PL	17-193039403	6B	193039403	G/A	7.33274e-06
BLUE	PL	17-193043452	6B	193043452	C/T	3.63109e-06
BLUE	PL	17-193044191	6B	193044191	C/T	4.03857e-06
BLUE	PL	17-193044332	6B	193044332	T/C	6.56197e-06
BLUE	PL	17-193046697	6B	193046697	G/A	3.51597e-06
BLUE	PL	17-193047653	6B	193047653	T/C	9.22438e-06
BLUE	PL	17-193047754	6B	193047754	G/A	4.21746e-06
BLUE	PL	17-193047889	6B	193047889	A/G	5.07845e-06
BLUE	PL	17-193048077	6B	193048077	T/C	5.47889e-06
BLUE	PL	17-193048126	6B	193048126	A/G	7.55454e-06
BLUE	PL	17-193049921	6B	193049921	A/G	7.33274e-06
BLUE	PL	17-193050764	6B	193050764	G/A	6.17021e-06
BLUE	PL	17-193050953	6B	193050953	C/T	8.97911e-06
BLUE	PL	17-193053787	6B	193053787	T/C	5.67848e-06
BLUE	PL	17-193053980	6B	193053980	G/A	6.91198e-06
BLUE	PL	17-193056114	6B	193056114	T/C	3.05953e-06
BLUE	PL	17-193056253	6B	193056253	C/T	6.77196e-06
BLUE	PL	17-193056712	6B	193056712	A/G	7.9212e-06
BLUE	PL	17-193057108	6B	193057108	A/C	7.55454e-06
BLUE	PL	17-193057298	6B	193057298	C/G	9.29426e-06
BLUE	PL	17-193057919	6B	193057919	C/G	5.15258e-06
BLUE	PL	17-193062441	6B	193062441	G/A	7.55454e-06
BLUE	PL	17-193063450	6B	193063450	T/C	8.47067e-06
BLUE	PL	17-193063656	6B	193063656	T/C	8.62744e-06
BLUE	PL	17-193063671	6B	193063671	G/C	8.62744e-06
BLUE	PL	17-193064364	6B	193064364	T/G	6.62825e-06
BLUE	PL	17-193064840	6B	193064840	A/C	6.25135e-06
BLUE	PL	17-193064871	6B	193064871	T/C	6.15471e-06
BLUE	PL	17-193072817	6B	193072817	G/T	3.52395e-06
BLUE	PL	17-193073114	6B	193073114	G/A	5.15258e-06
BLUE	PL	17-193073472	6B	193073472	A/G	7.55454e-06
BLUE	PL	17-193073821	6B	193073821	G/C	6.77196e-06
BLUE	PL	17-193074148	6B	193074148	T/C	2.57898e-06
BLUE	PL	17-193075922	6B	193075922	T/C	7.55454e-06
BLUE	PL	17-193076479	6B	193076479	C/T	9.43562e-06
BLUE	PL	17-193080968	6B	193080968	C/T	5.0567e-06
BLUE	PL	17-193081900	6B	193081900	G/A	6.62825e-06
BLUE	PL	17-193081957	6B	193081957	A/G	7.55454e-06
BLUE	PL	17-193081975	6B	193081975	C/G	7.55454e-06
BLUE	PL	17-193082954	6B	193082954	G/A	6.77196e-06
BLUE	PL	17-193083379	6B	193083379	C/T	9.85972e-06
BLUE	PL	17-193084126	6B	193084126	T/C	7.45661e-06
BLUE	PL	17-193084387	6B	193084387	C/T	9.05166e-06
BLUE	PL	17-193084838	6B	193084838	T/C	8.3313e-06
BLUE	PL	17-193086077	6B	193086077	G/T	6.62825e-06
BLUE	PL	17-193086141	6B	193086141	G/C	5.15258e-06
BLUE	PL	17-193086536	6B	193086536	A/G	9.06154e-06
BLUE	PL	17-193086809	6B	193086809	G/A	9.43455e-06
BLUE	PL	17-193087374	6B	193087374	G/A	3.54996e-06
BLUE	PL	17-193089421	6B	193089421	C/T	6.49317e-06
BLUE	PL	17-193091105	6B	193091105	A/G	6.77196e-06
BLUE	PL	17-193095755	6B	193095755	T/C	7.66457e-06
BLUE	PL	17-193095765	6B	193095765	T/C	6.62825e-06
BLUE	PL	17-193095771	6B	193095771	A/C	9.13191e-06
BLUE	PL	17-193099315	6B	193099315	T/C	6.77196e-06
BLUE	PL	17-193101409	6B	193101409	T/G	7.55454e-06
BLUE	PL	17-193101535	6B	193101535	T/G	8.60322e-06
BLUE	PL	17-193101668	6B	193101668	G/C	8.31661e-06
BLUE	PL	17-193102591	6B	193102591	A/T	4.84406e-06
BLUE	PL	17-193102704	6B	193102704	G/C	8.82516e-06
BLUE	PL	17-193110905	6B	193110905	G/T	8.4056e-06
BLUE	PL	17-193113226	6B	193113226	G/A	7.33274e-06
BLUE	PL	17-193114381	6B	193114381	G/A	3.77235e-06
BLUE	PL	17-193118291	6B	193118291	A/G	9.25069e-06
BLUE	PL	17-193118432	6B	193118432	T/C	6.68846e-06
BLUE	PL	17-193118506	6B	193118506	T/C	4.26946e-06
BLUE	PL	17-193119125	6B	193119125	G/C	4.62698e-06
BLUE	PL	17-193119447	6B	193119447	A/G	5.73525e-06
BLUE	PL	17-193119453	6B	193119453	G/A	3.90237e-06
BLUE	PL	17-193120022	6B	193120022	C/A	7.1529e-06
BLUE	PL	17-193121036	6B	193121036	G/A	4.75125e-06
BLUE	PL	17-193122443	6B	193122443	G/A	9.40995e-06
BLUE	PL	17-193122703	6B	193122703	T/G	5.09419e-06
BLUE	PL	17-193123047	6B	193123047	G/A	7.33274e-06
BLUE	PL	17-193123066	6B	193123066	C/T	7.33274e-06
BLUE	PL	17-193123466	6B	193123466	A/G	7.9212e-06
BLUE	PL	17-193123888	6B	193123888	G/A	6.77196e-06
BLUE	PL	17-193123978	6B	193123978	C/T	5.15258e-06
BLUE	PL	17-193124065	6B	193124065	T/C	7.55454e-06
BLUE	PL	17-193124223	6B	193124223	A/G	5.17097e-06
BLUE	PL	17-193124228	6B	193124228	A/G	6.39512e-06
BLUE	PL	17-193125269	6B	193125269	G/C	7.33274e-06
BLUE	PL	17-193125286	6B	193125286	G/C	6.77196e-06
BLUE	PL	17-193125476	6B	193125476	A/G	9.43455e-06
BLUE	PL	17-193125681	6B	193125681	C/A	5.15258e-06
BLUE	PL	17-193125884	6B	193125884	A/G	7.33274e-06
BLUE	PL	17-193126479	6B	193126479	T/C	6.77196e-06
BLUE	PL	17-193127221	6B	193127221	G/T	9.25906e-06
BLUE	PL	17-193128873	6B	193128873	G/T	6.62825e-06
BLUE	PL	17-193128904	6B	193128904	G/C	8.4706e-06
BLUE	PL	17-193129510	6B	193129510	C/T	5.15258e-06
BLUE	PL	17-193130148	6B	193130148	A/G	9.05166e-06
BLUE	PL	17-193130366	6B	193130366	G/A	4.04983e-06
BLUE	PL	17-193130842	6B	193130842	A/G	9.15484e-06
BLUE	PL	17-193131950	6B	193131950	T/C	3.61366e-06
BLUE	PL	17-193132012	6B	193132012	A/C	4.73339e-06
BLUE	PL	17-193133221	6B	193133221	C/G	6.69485e-06
BLUE	PL	17-193133906	6B	193133906	G/A	9.40995e-06
BLUE	PL	17-193133916	6B	193133916	A/G	7.33274e-06
BLUE	PL	17-193134596	6B	193134596	T/C	9.77017e-06
BLUE	PL	17-193134812	6B	193134812	G/A	5.15258e-06
BLUE	PL	17-193135729	6B	193135729	G/A	6.62825e-06
BLUE	PL	17-193135780	6B	193135780	A/G	4.56271e-06
BLUE	PL	17-193136087	6B	193136087	A/G	9.27446e-06
BLUE	PL	17-193136089	6B	193136089	T/C	9.27446e-06
BLUE	PL	17-193136592	6B	193136592	C/T	6.77196e-06
BLUE	PL	17-193137026	6B	193137026	G/T	6.77196e-06
BLUE	PL	17-193137474	6B	193137474	T/C	8.63007e-06
BLUE	PL	17-193137533	6B	193137533	C/G	8.929e-06
BLUE	PL	17-193137556	6B	193137556	T/C	6.33671e-06
BLUE	PL	17-193137774	6B	193137774	G/C	5.15258e-06
BLUE	PL	17-193137868	6B	193137868	T/C	7.55454e-06
BLUE	PL	17-193137887	6B	193137887	G/T	7.68718e-06
BLUE	PL	17-193137952	6B	193137952	C/T	5.15258e-06
BLUE	PL	17-193137984	6B	193137984	G/A	3.91276e-06
BLUE	PL	17-193138638	6B	193138638	A/G	7.55454e-06
BLUE	PL	17-193138675	6B	193138675	C/T	9.05431e-06
BLUE	PL	17-193139082	6B	193139082	C/A	6.98207e-06
BLUE	PL	17-193139459	6B	193139459	T/C	9.05166e-06
BLUE	PL	17-193139653	6B	193139653	G/A	9.22197e-06
BLUE	PL	17-193139920	6B	193139920	G/A	6.77196e-06
BLUE	PL	17-193140231	6B	193140231	G/A	9.43455e-06
BLUE	PL	17-193141353	6B	193141353	C/T	1.27437e-06
BLUE	PL	17-193141359	6B	193141359	C/A	1.27437e-06
BLUE	PL	17-193141520	6B	193141520	A/C	7.55454e-06
BLUE	PL	17-193141595	6B	193141595	A/C	7.94951e-06
BLUE	PL	17-193141738	6B	193141738	C/T	6.4907e-06
BLUE	PL	17-193142112	6B	193142112	G/A	9.59277e-06
BLUE	PL	17-193143080	6B	193143080	G/A	6.19899e-06
BLUE	PL	17-193143134	6B	193143134	A/C	5.55317e-06
BLUE	PL	17-193145644	6B	193145644	A/G	4.04983e-06
BLUE	PL	17-193145953	6B	193145953	C/T	3.78276e-06
BLUE	PL	17-193146568	6B	193146568	C/T	5.15258e-06
BLUE	PL	17-193146708	6B	193146708	G/A	5.15258e-06
BLUE	PL	17-193146756	6B	193146756	G/C	9.43455e-06
BLUE	PL	17-193147052	6B	193147052	G/A	5.15258e-06
BLUE	PL	17-193148721	6B	193148721	A/G	9.59277e-06
BLUE	PL	17-193148740	6B	193148740	G/A	6.77196e-06
BLUE	PL	17-193149142	6B	193149142	A/G	7.55454e-06
BLUE	PL	17-193161151	6B	193161151	C/T	7.21948e-06
BLUE	PL	17-193161560	6B	193161560	G/A	9.43455e-06
BLUE	PL	17-193161578	6B	193161578	A/G	8.62744e-06
BLUE	PL	17-193162114	6B	193162114	A/T	9.13661e-06
BLUE	PL	17-193162839	6B	193162839	A/T	9.55144e-06
BLUE	PL	17-193162889	6B	193162889	G/A	6.77196e-06
BLUE	PL	17-193162981	6B	193162981	G/C	5.15258e-06
BLUE	PL	17-193164004	6B	193164004	A/G	6.61999e-06
BLUE	PL	17-193165479	6B	193165479	A/G	5.15258e-06
BLUE	PL	17-193166110	6B	193166110	G/A	5.15258e-06
BLUE	PL	17-193166185	6B	193166185	G/C	6.62825e-06
BLUE	PL	17-193169280	6B	193169280	T/A	7.55454e-06
BLUE	PL	17-193169870	6B	193169870	C/T	3.27436e-06
BLUE	PL	17-193169879	6B	193169879	T/C	6.84938e-06
BLUE	PL	17-193169883	6B	193169883	A/G	9.82345e-06
BLUE	PL	17-193170221	6B	193170221	G/A	5.11766e-06
BLUE	PL	17-193170897	6B	193170897	C/A	6.62825e-06
BLUE	PL	17-193171380	6B	193171380	T/C	7.55454e-06
BLUE	PL	17-193171447	6B	193171447	A/G	7.55454e-06
BLUE	PL	17-193171566	6B	193171566	G/A	6.77196e-06
BLUE	PL	17-193171797	6B	193171797	G/A	9.13814e-06
BLUE	PL	17-193172096	6B	193172096	T/C	7.45787e-06
BLUE	PL	17-193172140	6B	193172140	A/G	7.57556e-06
BLUE	PL	17-193172823	6B	193172823	T/C	4.97794e-06
BLUE	PL	17-193172966	6B	193172966	G/A	3.56611e-06
BLUE	PL	17-193173146	6B	193173146	G/A	6.28988e-06
BLUE	PL	17-193173526	6B	193173526	C/T	9.59277e-06
BLUE	PL	17-193174339	6B	193174339	G/A	6.77196e-06
BLUE	PL	17-193174538	6B	193174538	G/A	7.33274e-06
BLUE	PL	17-193175068	6B	193175068	A/G	9.37126e-06
BLUE	PL	17-193176470	6B	193176470	C/T	6.62825e-06
BLUE	PL	17-193178519	6B	193178519	T/C	9.05431e-06
BLUE	PL	17-193179242	6B	193179242	T/A	5.95157e-06
BLUE	PL	17-193180521	6B	193180521	C/T	5.15258e-06
BLUE	PL	17-193180545	6B	193180545	T/C	3.55533e-06
BLUE	PL	17-193180866	6B	193180866	C/G	5.16732e-06
BLUE	PL	17-193180945	6B	193180945	T/C	8.31721e-06
BLUE	PL	17-193183703	6B	193183703	T/C	4.04983e-06
BLUE	PL	17-193183760	6B	193183760	G/C	2.43338e-06
BLUE	PL	17-193184021	6B	193184021	A/G	5.62956e-06
BLUE	PL	17-193184494	6B	193184494	G/A	3.64019e-06
BLUE	PL	17-193185057	6B	193185057	A/G	4.96037e-06
BLUE	PL	17-193185711	6B	193185711	T/A	9.33099e-06
BLUE	PL	17-193186657	6B	193186657	G/T	5.15258e-06
BLUE	PL	17-193187110	6B	193187110	G/C	7.09824e-06
BLUE	PL	17-193187250	6B	193187250	G/C	6.62825e-06
BLUE	PL	17-193187677	6B	193187677	G/C	9.42593e-06
BLUE	PL	17-193187870	6B	193187870	T/C	3.37768e-06
BLUE	PL	17-193189608	6B	193189608	G/A	5.15258e-06
BLUE	PL	17-193193047	6B	193193047	G/C	4.63157e-06
BLUE	PL	17-193201066	6B	193201066	G/A	6.006e-06
BLUE	PL	17-193201103	6B	193201103	C/G	8.57364e-06
BLUE	PL	17-193201252	6B	193201252	C/T	5.11766e-06
BLUE	PL	17-193201253	6B	193201253	A/T	8.03951e-06
BLUE	PL	17-193214975	6B	193214975	C/A	5.15258e-06
BLUE	PL	17-193215699	6B	193215699	G/A	8.61195e-06
BLUE	PL	17-193215882	6B	193215882	C/T	6.69485e-06
BLUE	PL	17-193216113	6B	193216113	C/G	7.55454e-06
BLUE	PL	17-193216692	6B	193216692	C/T	7.33274e-06
BLUE	PL	17-193216694	6B	193216694	C/T	7.33274e-06
BLUE	PL	17-193216749	6B	193216749	C/T	7.33274e-06
BLUE	PL	17-193216848	6B	193216848	A/C	5.15258e-06
BLUE	PL	17-193216872	6B	193216872	T/C	7.55454e-06
BLUE	PL	17-193217040	6B	193217040	G/C	5.65735e-06
BLUE	PL	17-193217066	6B	193217066	T/C	9.40995e-06
BLUE	PL	17-193217181	6B	193217181	A/G	9.40995e-06
BLUE	PL	17-193218620	6B	193218620	C/T	5.6773e-06
BLUE	PL	17-193219356	6B	193219356	A/T	5.96989e-06
BLUE	PL	17-193219447	6B	193219447	C/T	7.80499e-06
BLUE	PL	17-193220676	6B	193220676	T/C	7.55454e-06
BLUE	PL	17-193221050	6B	193221050	T/C	9.431e-06
BLUE	PL	17-193221092	6B	193221092	C/T	7.33274e-06
BLUE	PL	17-193222063	6B	193222063	T/C	4.25913e-06
BLUE	PL	17-193223260	6B	193223260	A/G	7.55454e-06
BLUE	PL	17-193223372	6B	193223372	G/A	6.82623e-06
BLUE	PL	17-193223466	6B	193223466	T/C	7.55454e-06
BLUE	PL	17-193223470	6B	193223470	G/T	7.55454e-06
BLUE	PL	17-193223518	6B	193223518	T/C	5.64107e-06
BLUE	PL	17-193223674	6B	193223674	T/C	8.10841e-06
BLUE	PL	17-193223675	6B	193223675	G/A	5.61775e-06
BLUE	PL	17-193224553	6B	193224553	T/C	6.18977e-06
BLUE	PL	17-193225012	6B	193225012	A/G	5.44315e-06
BLUE	PL	17-193225063	6B	193225063	C/G	5.15258e-06
BLUE	PL	17-193225093	6B	193225093	C/T	6.62825e-06
BLUE	PL	17-193225166	6B	193225166	G/A	6.62825e-06
BLUE	PL	17-193225360	6B	193225360	C/A	6.62825e-06
BLUE	PL	17-193226288	6B	193226288	C/T	5.15258e-06
BLUE	PL	17-193227347	6B	193227347	G/A	8.62744e-06
BLUE	PL	17-193227367	6B	193227367	T/C	8.62744e-06
BLUE	PL	17-193227395	6B	193227395	G/A	8.62744e-06
BLUE	PL	17-193228430	6B	193228430	T/C	6.64352e-06
BLUE	PL	17-193228989	6B	193228989	A/G	7.78963e-06
BLUE	PL	17-193228998	6B	193228998	G/A	3.40383e-06
BLUE	PL	17-193232352	6B	193232352	C/T	8.62744e-06
BLUE	PL	17-193233360	6B	193233360	G/A	7.33274e-06
BLUE	PL	17-193234926	6B	193234926	C/A	5.15258e-06
BLUE	PL	17-193236003	6B	193236003	T/G	3.95355e-06
BLUE	PL	17-193238531	6B	193238531	T/C	2.30863e-06
BLUE	PL	17-193240277	6B	193240277	A/C	7.01816e-06
BLUE	PL	17-193243915	6B	193243915	T/C	3.71071e-06
BLUE	PL	17-193244014	6B	193244014	C/T	5.15258e-06
BLUE	PL	17-193245160	6B	193245160	G/C	9.88197e-06
BLUE	PL	17-193245710	6B	193245710	A/G	9.40995e-06
BLUE	PL	17-193248253	6B	193248253	C/T	7.80169e-06
BLUE	PL	17-193248826	6B	193248826	A/G	3.05953e-06
BLUE	PL	17-193251284	6B	193251284	T/C	4.27221e-06
BLUE	PL	17-193251728	6B	193251728	A/G	8.07078e-06
BLUE	PL	17-193253570	6B	193253570	T/A	8.99229e-06
BLUE	PL	17-193254244	6B	193254244	C/T	9.4296e-06
BLUE	PL	17-193255727	6B	193255727	G/T	7.55454e-06
BLUE	PL	17-193256192	6B	193256192	T/C	6.50523e-06
BLUE	PL	17-193257630	6B	193257630	C/T	6.77196e-06
BLUE	PL	17-193263688	6B	193263688	T/C	4.65206e-06
BLUE	PL	17-193264746	6B	193264746	T/C	6.19891e-06
BLUE	PL	17-193265906	6B	193265906	G/A	3.42969e-06
BLUE	PL	17-193266300	6B	193266300	A/G	6.77196e-06
BLUE	PL	17-193266548	6B	193266548	G/A	8.62744e-06
BLUE	PL	17-193267406	6B	193267406	A/C	5.15258e-06
BLUE	PL	17-193267427	6B	193267427	T/C	7.55454e-06
BLUE	PL	17-193267429	6B	193267429	T/C	7.55454e-06
BLUE	PL	17-193269045	6B	193269045	C/T	5.96341e-06
BLUE	PL	17-193269745	6B	193269745	G/A	5.15258e-06
BLUE	PL	17-193271703	6B	193271703	C/A	6.77196e-06
BLUE	PL	17-193271763	6B	193271763	C/A	9.43455e-06
BLUE	PL	17-193271833	6B	193271833	A/C	7.55454e-06
BLUE	PL	17-193273220	6B	193273220	A/G	4.27681e-06
BLUE	PL	17-193274267	6B	193274267	C/T	9.06565e-06
BLUE	PL	17-193277057	6B	193277057	C/T	6.62825e-06
BLUE	PL	17-193277164	6B	193277164	A/G	7.55454e-06
BLUE	PL	17-193284972	6B	193284972	C/T	6.56716e-06
BLUE	PL	17-193285060	6B	193285060	C/T	9.59277e-06
BLUE	PL	17-193285752	6B	193285752	C/A	5.11766e-06
BLUE	PL	17-193286059	6B	193286059	C/G	5.58481e-06
BLUE	PL	17-193286303	6B	193286303	A/G	9.41384e-06
BLUE	PL	17-193290200	6B	193290200	C/T	2.61991e-06
BLUE	PL	17-193290317	6B	193290317	T/C	5.79351e-06
BLUE	PL	17-193291091	6B	193291091	A/G	5.15258e-06
BLUE	PL	17-193291501	6B	193291501	G/T	4.46286e-06
BLUE	PL	17-193292955	6B	193292955	A/G	8.38459e-06
BLUE	PL	17-193294121	6B	193294121	C/T	7.7924e-06
BLUE	PL	17-193294191	6B	193294191	A/G	6.57079e-06
BLUE	PL	17-193294236	6B	193294236	T/C	7.55454e-06
BLUE	PL	17-193294246	6B	193294246	T/C	7.55454e-06
BLUE	PL	17-193295813	6B	193295813	T/C	6.62825e-06
BLUE	PL	17-193296124	6B	193296124	T/C	1.67129e-06
BLUE	PL	17-193296543	6B	193296543	T/G	8.26298e-06
BLUE	PL	17-193296890	6B	193296890	T/C	8.01551e-06
BLUE	PL	17-193297670	6B	193297670	A/T	8.41202e-06
BLUE	PL	17-193298019	6B	193298019	T/C	6.77196e-06
BLUE	PL	17-193298572	6B	193298572	C/T	6.77196e-06
BLUE	PL	17-193299422	6B	193299422	T/A	5.79373e-06
BLUE	PL	17-193299932	6B	193299932	G/A	4.04983e-06
BLUE	PL	17-193299972	6B	193299972	T/C	6.01504e-06
BLUE	PL	17-193300499	6B	193300499	G/A	3.94605e-06
BLUE	PL	17-193301521	6B	193301521	C/G	9.43861e-06
BLUE	PL	17-193304213	6B	193304213	A/G	8.80795e-06
BLUE	PL	17-193304578	6B	193304578	G/A	7.33274e-06
BLUE	PL	17-193304852	6B	193304852	C/T	9.43455e-06
BLUE	PL	17-193307239	6B	193307239	C/T	7.33274e-06
BLUE	PL	17-193308026	6B	193308026	T/C	9.05431e-06
BLUE	PL	17-193308047	6B	193308047	C/T	5.4678e-06
BLUE	PL	17-193309433	6B	193309433	C/T	4.04983e-06
BLUE	PL	17-193310426	6B	193310426	G/A	5.15258e-06
BLUE	PL	17-193313424	6B	193313424	T/A	9.05431e-06
BLUE	PL	17-193313704	6B	193313704	A/C	7.55454e-06
BLUE	PL	17-193313917	6B	193313917	A/G	7.33274e-06
BLUE	PL	17-193313929	6B	193313929	C/T	5.01442e-06
BLUE	PL	17-193316461	6B	193316461	T/G	9.89308e-06
BLUE	PL	17-193318152	6B	193318152	C/T	4.94571e-06
BLUE	PL	17-193319063	6B	193319063	G/T	5.15258e-06
BLUE	PL	17-193319216	6B	193319216	A/G	7.55454e-06
BLUE	PL	17-193319330	6B	193319330	A/G	6.56716e-06
BLUE	PL	17-193319510	6B	193319510	G/A	3.22436e-06
BLUE	PL	17-193321202	6B	193321202	G/C	5.15258e-06
BLUE	PL	17-193322044	6B	193322044	G/A	9.56629e-06
BLUE	PL	17-193322146	6B	193322146	G/A	3.35733e-06
BLUE	PL	17-193322699	6B	193322699	A/G	7.55454e-06
BLUE	PL	17-193323382	6B	193323382	G/A	9.05431e-06
BLUE	PL	17-193323470	6B	193323470	G/C	3.79379e-06
BLUE	PL	17-193329739	6B	193329739	G/A	6.62825e-06
BLUE	PL	17-193329831	6B	193329831	A/G	7.55454e-06
BLUE	PL	17-193341942	6B	193341942	G/C	6.22844e-06
BLUE	PL	17-193381392	6B	193381392	A/G	3.94558e-06
BLUE	PL	17-193381588	6B	193381588	A/G	2.09969e-06
BLUE	PL	17-193383050	6B	193383050	G/A	1.88531e-06
BLUE	PL	17-193383407	6B	193383407	T/C	1.59326e-06
BLUE	PL	17-193383815	6B	193383815	A/G	5.54208e-06
BLUE	PL	17-193384092	6B	193384092	A/G	2.76718e-06
BLUE	PL	17-193385184	6B	193385184	C/T	3.34434e-06
BLUE	PL	17-193386328	6B	193386328	C/A	9.98607e-06
BLUE	PL	17-193387303	6B	193387303	T/C	3.03903e-06
BLUE	PL	17-193388362	6B	193388362	T/A	4.82739e-06
BLUE	PL	17-193390575	6B	193390575	A/G	4.749e-06
BLUE	PL	17-193392380	6B	193392380	A/G	4.38183e-06
BLUE	PL	17-193392737	6B	193392737	A/T	7.71784e-07
BLUE	PL	17-193392738	6B	193392738	T/G	1.98985e-06
BLUE	PL	17-193393594	6B	193393594	T/C	2.50577e-06
BLUE	PL	17-193393854	6B	193393854	T/C	4.73989e-06
BLUE	PL	17-193394826	6B	193394826	T/C	3.91091e-06
BLUE	PL	17-193394827	6B	193394827	G/A	2.96221e-06
BLUE	PL	17-193394850	6B	193394850	G/C	3.55238e-06
BLUE	PL	17-193395820	6B	193395820	A/G	5.31045e-06
BLUE	PL	17-193395951	6B	193395951	C/T	8.8132e-06
BLUE	PL	17-193396157	6B	193396157	C/T	8.47488e-06
BLUE	PL	17-193396511	6B	193396511	C/T	9.91388e-06
BLUE	PL	17-193396548	6B	193396548	C/A	2.09557e-06
BLUE	PL	17-193397083	6B	193397083	C/G	7.06187e-06
BLUE	PL	17-193398675	6B	193398675	G/T	3.55238e-06
BLUE	PL	17-193398847	6B	193398847	G/C	2.26593e-06
BLUE	PL	17-193400006	6B	193400006	C/G	6.26289e-06
BLUE	PL	17-193400095	6B	193400095	C/T	7.13345e-06
BLUE	PL	17-193400791	6B	193400791	A/G	4.89214e-06
BLUE	PL	17-193400937	6B	193400937	A/G	3.56502e-06
BLUE	PL	17-193400998	6B	193400998	T/C	4.89214e-06
BLUE	PL	17-193401077	6B	193401077	T/C	5.40158e-06
BLUE	PL	17-193401739	6B	193401739	T/C	8.15893e-06
BLUE	PL	17-193402742	6B	193402742	A/G	4.89214e-06
BLUE	PL	17-193403304	6B	193403304	C/T	3.0322e-06
BLUE	PL	17-193403504	6B	193403504	A/T	4.36519e-06
BLUE	PL	17-193403576	6B	193403576	C/A	4.57772e-06
BLUE	PL	17-193403578	6B	193403578	A/G	8.07701e-06
BLUE	PL	17-193403594	6B	193403594	T/C	8.07701e-06
BLUE	PL	17-193403719	6B	193403719	G/A	7.89053e-06
BLUE	PL	17-193404376	6B	193404376	G/C	7.60752e-06
BLUE	PL	17-193409143	6B	193409143	C/T	9.76437e-06
BLUE	PL	17-193410163	6B	193410163	G/A	9.23515e-06
BLUE	PL	17-193411078	6B	193411078	T/C	4.99123e-06
BLUE	PL	17-193411627	6B	193411627	G/T	5.09682e-06
BLUE	PL	17-193412537	6B	193412537	A/G	5.09682e-06
BLUE	PL	17-193413712	6B	193413712	C/A	5.95381e-06
BLUE	PL	17-193415399	6B	193415399	C/T	5.0353e-06
BLUE	PL	17-193416836	6B	193416836	T/G	3.61545e-06
BLUE	PL	17-193416883	6B	193416883	C/T	3.57259e-06
BLUE	PL	17-193418797	6B	193418797	A/G	5.15148e-06
BLUE	PL	17-193419640	6B	193419640	C/T	5.18249e-06
BLUE	PL	17-193422092	6B	193422092	C/T	1.33927e-06
BLUE	PL	17-193422659	6B	193422659	G/A	7.52738e-06
BLUE	PL	17-193423232	6B	193423232	G/A	7.75241e-07
BLUE	PL	17-193425297	6B	193425297	A/G	3.22564e-06
BLUE	PL	17-193425326	6B	193425326	G/A	6.81397e-06
BLUE	PL	17-193426004	6B	193426004	T/C	5.2152e-06
BLUE	PL	17-193430716	6B	193430716	A/G	1.20975e-06
BLUE	PL	17-193431435	6B	193431435	G/A	2.0926e-06
BLUE	PL	17-193431511	6B	193431511	T/C	9.98607e-06
BLUE	PL	17-193431550	6B	193431550	G/C	1.60602e-06
BLUE	PL	17-193431628	6B	193431628	T/C	3.7916e-06
BLUE	PL	17-193432020	6B	193432020	A/G	2.78401e-06
BLUE	PL	17-193432102	6B	193432102	A/G	3.44163e-06
BLUE	PL	17-193432287	6B	193432287	G/A	2.09557e-06
BLUE	PL	17-193432444	6B	193432444	C/T	4.9571e-06
BLUE	PL	17-193432576	6B	193432576	C/T	2.99334e-06
BLUE	PL	17-193433829	6B	193433829	A/G	4.03695e-06
BLUE	PL	17-193434520	6B	193434520	A/T	5.85624e-06
BLUE	PL	17-193435171	6B	193435171	G/A	3.01919e-06
BLUE	PL	17-193435435	6B	193435435	C/T	7.7195e-06
BLUE	PL	17-193435581	6B	193435581	G/C	3.12757e-06
BLUE	PL	17-193435764	6B	193435764	C/T	9.10099e-06
BLUE	PL	17-193435840	6B	193435840	A/G	5.79179e-06
BLUE	PL	17-193437302	6B	193437302	T/C	1.58547e-06
BLUE	PL	17-193437336	6B	193437336	G/T	3.5544e-06
BLUE	PL	17-193453770	6B	193453770	G/A	2.97267e-06
BLUE	PL	17-193463888	6B	193463888	G/A	6.65854e-06
BLUE	PL	17-193463937	6B	193463937	A/G	4.16988e-06
BLUE	PL	17-193464287	6B	193464287	A/G	7.06187e-06
BLUE	PL	17-193464597	6B	193464597	A/C	9.98607e-06
BLUE	PL	17-193464785	6B	193464785	T/C	8.10819e-06
BLUE	PL	17-193464911	6B	193464911	G/A	6.03437e-06
BLUE	PL	17-193464913	6B	193464913	C/G	6.03437e-06
BLUE	PL	17-193465490	6B	193465490	G/A	9.98607e-06
BLUE	PL	17-193465713	6B	193465713	G/A	2.09557e-06
BLUE	PL	17-193465940	6B	193465940	C/T	2.78401e-06
BLUE	PL	17-193466666	6B	193466666	T/A	7.52714e-06
BLUE	PL	17-193467211	6B	193467211	C/G	9.98607e-06
BLUE	PL	17-193470505	6B	193470505	G/T	1.60999e-06
BLUE	PL	17-193472701	6B	193472701	G/C	3.03903e-06
BLUE	PL	17-193474694	6B	193474694	G/A	1.54571e-06	TraesCS6B02G176700:TraesCS6B02G176700.4:exon16:c.A2743G:p.T915A,TraesCS6B02G176700:TraesCS6B02G176700.3:exon17:c.A2779G:p.T927A,TraesCS6B02G176700:TraesCS6B02G176700.1:exon18:c.A2947G:p.T983A	nonsynonymous SNV
BLUE	PL	17-193475260	6B	193475260	G/T	9.06855e-06
BLUE	PL	17-193476743	6B	193476743	T/G	2.09557e-06
BLUE	PL	17-193477400	6B	193477400	C/T	5.38955e-06
BLUE	PL	17-193480806	6B	193480806	G/A	3.51228e-06
BLUE	PL	17-193480890	6B	193480890	A/T	2.71183e-06
BLUE	PL	17-193481859	6B	193481859	G/A	3.88778e-06
BLUE	PL	17-193481917	6B	193481917	A/G	3.12425e-07
BLUE	PL	17-193483071	6B	193483071	A/C	6.44015e-06
BLUE	PL	17-193487628	6B	193487628	A/G	5.04364e-06
BLUE	PL	17-193488030	6B	193488030	G/T	8.5753e-06
BLUE	PL	17-193488059	6B	193488059	T/C	3.32876e-06
BLUE	PL	17-193490052	6B	193490052	T/C	4.9571e-06
BLUE	PL	17-193492470	6B	193492470	T/G	7.7093e-06
BLUE	PL	17-193493799	6B	193493799	A/C	2.02287e-06
BLUE	PL	17-193495251	6B	193495251	G/A	6.21638e-06
BLUE	PL	17-193495868	6B	193495868	G/A	3.2941e-06
BLUE	PL	17-193497560	6B	193497560	G/A	5.2404e-06
BLUE	PL	17-193506839	6B	193506839	T/G	1.34573e-06
BLUE	PL	17-193507614	6B	193507614	G/C	2.29082e-06
BLUE	PL	17-193507952	6B	193507952	C/T	4.86391e-06
BLUE	PL	17-193508645	6B	193508645	G/A	3.96559e-06
BLUE	PL	17-193508829	6B	193508829	G/A	1.61988e-06
BLUE	PL	17-193509674	6B	193509674	G/A	3.41173e-06
BLUE	PL	17-193510209	6B	193510209	C/G	9.98607e-06
BLUE	PL	17-193510241	6B	193510241	G/A	2.32185e-06
BLUE	PL	17-193510297	6B	193510297	T/C	2.71183e-06
BLUE	PL	17-193510348	6B	193510348	G/A	9.98607e-06
BLUE	PL	17-193510653	6B	193510653	C/A	1.2215e-06
BLUE	PL	17-193510686	6B	193510686	G/A	2.25114e-06
BLUE	PL	17-193510739	6B	193510739	A/G	4.36519e-06
BLUE	PL	17-193511703	6B	193511703	A/G	5.57952e-06
BLUE	PL	17-193513017	6B	193513017	G/A	9.98607e-06
BLUE	PL	17-193513073	6B	193513073	G/A	2.09557e-06
BLUE	PL	17-193514861	6B	193514861	A/G	2.27668e-06
BLUE	PL	17-193515325	6B	193515325	A/G	3.12757e-06
BLUE	PL	17-193515349	6B	193515349	G/A	6.01507e-06
BLUE	PL	17-193515364	6B	193515364	T/G	5.70539e-06
BLUE	PL	17-193515450	6B	193515450	A/G	2.04802e-06
BLUE	PL	17-193517229	6B	193517229	A/G	9.98607e-06
BLUE	PL	17-193517952	6B	193517952	T/C	6.08958e-06
BLUE	PL	17-193519086	6B	193519086	A/G	7.43352e-06
BLUE	PL	17-193519312	6B	193519312	G/T	2.09557e-06
BLUE	PL	17-193519391	6B	193519391	A/G	3.01919e-06
BLUE	PL	17-193519399	6B	193519399	T/C	4.9571e-06
BLUE	PL	17-193519458	6B	193519458	G/A	7.19283e-06
BLUE	PL	17-193519741	6B	193519741	A/G	4.89214e-06
BLUE	PL	17-193519988	6B	193519988	G/A	3.97364e-06
BLUE	PL	17-193520228	6B	193520228	G/A	8.48186e-06
BLUE	PL	17-193520317	6B	193520317	T/C	4.1968e-06
BLUE	PL	17-193520538	6B	193520538	C/T	8.75156e-06
BLUE	PL	17-193520648	6B	193520648	G/A	3.87209e-06
BLUE	PL	17-193520893	6B	193520893	A/G	5.38271e-06
BLUE	PL	17-193521456	6B	193521456	C/T	7.50102e-06
BLUE	PL	17-193521504	6B	193521504	G/T	5.03622e-06
BLUE	PL	17-193521688	6B	193521688	A/T	8.33122e-06
BLUE	PL	17-193521782	6B	193521782	A/G	3.7386e-06
BLUE	PL	17-193522045	6B	193522045	G/A	9.94486e-06
BLUE	PL	17-193522058	6B	193522058	C/T	6.88666e-06
BLUE	PL	17-193522129	6B	193522129	C/T	9.98607e-06
BLUE	PL	17-193522359	6B	193522359	G/T	8.461e-06
BLUE	PL	17-193522449	6B	193522449	G/A	3.92805e-06
[truncated: 54,098 more rows]

## Sheet: Table S4
Table S4 The 330 identified loci associated with investigated traits in this study
Trait	regions name	Chrom	Start	End	SNP numbers	Environment	XP-CLR	Associate trait number
FIL	Y1-FIL-2A-1	2A	604028458	604726273	10	Year2021,BLUE	2.92214	6
FIL	B-FIL-2A-1	2A	604028458	627461751	135		87.7922	6
FIL	Y1-FIL-2A-2	2A	605941266	607558243	15	Year2021	6.3402	6
FIL	Y1-FIL-2A-3	2A	613558313	619417320	47	Year2021	62.0501	3
FIL	B-FIL-2A-2	2A	629308150	660595530	142	BLUE	42.54	1
FIL	Y1-FIL-2A-4	2A	632768475	639728725	21	Year2021	19.1324	3
FIL	Y1-FIL-2A-5	2A	641087031	643259958	7	Year2021	18.6315	3
FIL	Y1-FIL-2A-6	2A	644349249	647581913	13	Year2021	9.6841	1
FIL	Y1-FIL-2A-7	2A	648792830	651345954	8	Year2021	42.54	3
FIL	B-FIL-2B-1	2B	789272322	789282269	9	BLUE	0	1
FIL	B-FIL-2D-1	2D	32795318	34895842	53	Year2021,Year2022,BLUE	11.2246	8
FIL	Y2-FIL-2D-1	2D	32822233	34895842	33		11.2246	8
FIL	Y1-FIL-2D-1	2D	33332408	34870327	9		11.2246	8
FIL	B-FIL-3A-1	3A	64337868	69629876	63	BLUE	88.7509	4
FIL	Y2-FIL-3B-1	3B	664459537	665389084	5	Year2022	7.85163	4
FIL	Y2-FIL-4D-1	4D	442363064	442491403	7	Year2022	0	1
FIL	B-FIL-5A-1	5A	427282538	430008558	5	BLUE	19.6455	1
FIL	B-FIL-5D-1	5D	437341061	438547808	15	BLUE	8.90883	6
FIL	Y2-FIL-6B-1	6B	185816647	185979156	4	Year2022	8.90624	5
FIL	Y2-FIL-6B-2	6B	539387273	539604184	4	Year2022	3.17954	1
FIL	B-FIL-6D-1	6D	285907046	291135930	27	BLUE	18.1669	1
FIL	B-FIL-6D-2	6D	344506222	362648761	104	BLUE	36.888	4
FIL	B-FIL-7A-1	7A	14317873	14443879	5	BLUE	0	1
LTL	Y1-LTL-1A-1	1A	45791400	49094709	6079	Year2021,BLUE	5.82698	4
LTL	B-LTL-1A-1	1A	45801618	46023899	27		0.00866077	4
LTL	B-LTL-1A-2	1A	556870319	557035640	39	BLUE	3.03515	5
LTL	B-LTL-1B-1	1B	581764469	582590057	8	BLUE	7.51066	2
LTL	Y2-LTL-1B-1	1B	606631113	608192986	8	Year2022	27.8168	2
LTL	Y1-LTL-1B-1	1B	675970922	676746424	22	Year2021,BLUE	3.89905	3
LTL	B-LTL-1B-2	1B	676215892	676248673	11		0.177027	3
LTL	Y1-LTL-1D-1	1D	486010678	486202676	13	Year2021	9.26381e-10	1
LTL	Y1-LTL-2A-1	2A	603785072	627461751	170	Year2021,BLUE	87.7922	6
LTL	B-LTL-2A-1	2A	606720082	628741501	105		87.7922	6
LTL	Y1-LTL-2A-2	2A	636182928	640243220	11	Year2021	19.1324	3
LTL	Y1-LTL-2A-3	2A	648441143	652918615	42	Year2021,BLUE	42.54	3
LTL	B-LTL-2A-2	2A	651883251	653276117	12		6.38822	4
LTL	Y2-LTL-2A-1	2A	673101949	674291537	5	Year2022	4.1402	1
LTL	B-LTL-2A-3	2A	688646644	690893336	83	BLUE	4.90284	3
LTL	Y2-LTL-2A-2	2A	723760529	724211071	13	Year2022	8.87951	2
LTL	Y1-LTL-2A-4	2A	743591515	744797829	8	Year2021,BLUE	8.77089	5
LTL	B-LTL-2A-4	2A	744406331	744797829	6		0.684829	5
LTL	Y2-LTL-2B-1	2B	100531781	103367048	17	Year2022	3.95909	4
LTL	Y1-LTL-2B-1	2B	725619496	725949020	12	Year2021	2.80138	4
LTL	Y1-LTL-2B-2	2B	785239965	785608402	91	Year2021,BLUE	0.2209	3
LTL	B-LTL-2B-1	2B	785239965	786167572	39		0.856864	3
LTL	Y1-LTL-2D-1	2D	17805527	19033813	9	Year2021,BLUE	35.977	8
LTL	B-LTL-2D-1	2D	17805527	19033813	6		35.977	8
LTL	B-LTL-2D-2	2D	23716741	34895842	85	Year2021,Year2022,BLUE	60.7404	8
LTL	Y1-LTL-2D-2	2D	25044495	27579814	31		43.7212	8
LTL	Y2-LTL-2D-1	2D	31148655	34895842	47		34.7329	8
LTL	Y1-LTL-2D-3	2D	32399966	34895842	52		12.2565	8
LTL	Y2-LTL-3A-1	3A	9846361	10159529	32	Year2022	0.0268111	2
LTL	B-LTL-3A-1	3A	64423549	66497777	18	BLUE	13.7945	4
LTL	B-LTL-3A-2	3A	68133074	69578776	6	BLUE	2.00895	4
LTL	Y2-LTL-3B-1	3B	663371005	665470217	17	Year2022	7.85163	4
LTL	Y2-LTL-3D-1	3D	581894618	582817575	9	Year2022	1.7146	2
LTL	Y1-LTL-4A-1	4A	47915657	53690337	19	Year2021	21.715	3
LTL	Y1-LTL-4A-2	4A	79268193	80959362	7	Year2021	14.4577	4
LTL	Y1-LTL-4D-1	4D	15938883	19054796	10	Year2021,BLUE	17.0644	5
LTL	B-LTL-4D-1	4D	15938883	19054796	9		17.0644	5
LTL	Y2-LTL-4D-1	4D	375826853	379110802	41	Year2022	8.66553	3
LTL	Y1-LTL-5A-1	5A	536870353	537267360	375	Year2021,BLUE	3.9544	4
LTL	B-LTL-5A-1	5A	536875387	537267360	90		3.9544	4
LTL	B-LTL-5A-2	5A	547715462	549195370	7	BLUE	1.7156	4
LTL	Y2-LTL-5A-1	5A	652214510	656767479	22	Year2022	24.3317	3
LTL	B-LTL-5B-1	5B	482900096	488682030	284	Year2021,BLUE	1.91961	5
LTL	Y1-LTL-5B-1	5B	485309939	488110052	122		1.91961	5
LTL	B-LTL-5B-2	5B	526632977	527786605	6	BLUE	0	6
LTL	B-LTL-5B-3	5B	529530744	533767836	5	BLUE	0.793249	6
LTL	Y1-LTL-5B-2	5B	707490612	707861076	12	Year2021	18.6267	3
LTL	B-LTL-5D-1	5D	434752354	438578491	6	BLUE	11.6201	6
LTL	Y2-LTL-6B-1	6B	184721586	195174582	1068	Year2022,BLUE	71.782	5
LTL	B-LTL-6B-1	6B	184723092	187849658	27		24.8843	5
LTL	B-LTL-6B-2	6B	190089709	191423192	11		16.9871	5
LTL	Y1-LTL-6B-1	6B	608842348	609372819	9	Year2021	2.5095	1
LTL	B-LTL-6D-1	6D	361242497	370871194	6	BLUE	8.82693	4
LTL	Y1-LTL-6D-1	6D	388920887	401592409	270	Year2021,Year2022,BLUE	15.9452	5
LTL	B-LTL-6D-2	6D	388920887	401701577	203		15.9452	5
LTL	Y2-LTL-6D-1	6D	400902757	401701577	8		3.70541	5
LTL	Y1-LTL-6D-2	6D	405693349	408625109	57	Year2021,Year2022,BLUE	5.42096	5
LTL	B-LTL-6D-3	6D	405693349	408625109	60		5.42096	5
LTL	Y2-LTL-6D-2	6D	406042256	408625109	7		5.42096	5
LTL	Y1-LTL-7D-1	7D	64240186	68231626	51	Year2021	12.064	5
LTL	B-LTL-7D-1	7D	65646957	68560789	44	BLUE	5.8942	5
LTL	Y1-LTL-7D-2	7D	413904025	421989640	50	Year2021	36.0854	3
LTL_STL	Y2-LTL_STL-2A-1	2A	11914449	19141284	17	Year2022	29.3694	1
LTL_STL	B-LTL_STL-2A-1	2A	734880812	744797043	22	BLUE	111.036	5
LTL_STL	Y2-LTL_STL-2B-1	2B	25601335	27468959	5	Year2022	9.98558	1
LTL_STL	Y2-LTL_STL-2D-1	2D	11393863	17816013	49	Year2022,BLUE	304.263	8
LTL_STL	B-LTL_STL-2D-1	2D	15804113	19033813	9		173.428	8
LTL_STL	B-LTL_STL-2D-2	2D	23318295	34895842	82	Year2021,BLUE	60.7404	8
LTL_STL	Y1-LSLD-2D-1	2D	25062624	26067424	8		14.6961	8
LTL_STL	Y1-LSLD-2D-2	2D	32795318	34842446	36		11.2246	8
LTL_STL	B-LTL_STL-2D-3	2D	99284438	101907005	22	BLUE	4.61816	1
LTL_STL	Y2-LTL_STL-2D-2	2D	252030185	252030197	4	Year2022		1
LTL_STL	B-LTL_STL-2D-4	2D	602719004	606161809	5	BLUE	5.68315	2
LTL_STL	B-LTL_STL-2D-5	2D	611932540	612287876	6	BLUE	1.42072	2
LTL_STL	B-LTL_STL-3A-1	3A	38987823	51952999	43	BLUE	61.7754	1
LTL_STL	Y1-LSLD-3A-1	3A	67407718	69630631	88	Year2021	2.00895	4
LTL_STL	Y1-LSLD-3B-1	3B	664146148	665232266	44	Year2021	7.85163	4
LTL_STL	Y2-LTL_STL-3B-1	3B	736934944	738590249	4	Year2022	2.67402	1
LTL_STL	Y2-LTL_STL-3D-1	3D	393648463	393648512	5	Year2022		1
LTL_STL	Y2-LTL_STL-3D-2	3D	461172488	461172547	4	Year2022		1
LTL_STL	B-LTL_STL-4A-1	4A	38782396	53690337	36	BLUE	57.562	3
LTL_STL	B-LTL_STL-4A-2	4A	63340366	69769741	11	BLUE	21.9477	1
LTL_STL	B-LTL_STL-4A-3	4A	79525786	100459669	47	BLUE	35.4778	4
LTL_STL	B-LTL_STL-4A-4	4A	555176697	570887534	32	Year2022,BLUE	10.5732	1
LTL_STL	Y2-LTL_STL-4A-1	4A	558661525	563357436	4		10.5732	1
LTL_STL	Y2-LTL_STL-5A-1	5A	336493060	339577197	5	Year2022	17.6723	1
LTL_STL	Y1-LSLD-5A-1	5A	537016673	537267360	6	Year2021	2.87956	4
LTL_STL	Y2-LTL_STL-6D-1	6D	32240496	33941993	9	Year2022	17.3299	1
LTL_STL	B-LTL_STL-6D-1	6D	405749528	406181633	8	BLUE	0.0467392	5
LTL_STL	Y2-LTL_STL-7D-1	7D	64598748	64598879	4	Year2022		5
LTL_STL	Y2-LTL_STL-7D-2	7D	113592149	113592170	5	Year2022		1
LTL_STL	Y1-LSLD-7D-1	7D	169378571	169379891	6	Year2021		1
MSL	Y1-MSL-1A-1	1A	45797171	49094709	2891	Year2021,BLUE	5.82698	4
MSL	B-MSL-1A-1	1A	45801618	47769011	391		2.12911	4
MSL	Y2-MSL-1A-1	1A	519405851	519930567	5	Year2022	15.4203	1
MSL	B-MSL-1A-2	1A	556839316	557035640	115	Year2022,BLUE	3.03515	5
MSL	Y2-MSL-1A-2	1A	556840679	557001855	58		3.03515	5
MSL	Y1-MSL-1B-1	1B	675970922	676746424	21	Year2021,BLUE	3.89905	3
MSL	B-MSL-1B-1	1B	676215892	676248673	10		0.177027	3
MSL	Y1-MSL-2A-1	2A	604115172	605017915	6	Year2021,BLUE	3.09347	6
MSL	Y1-MSL-2A-2	2A	606038762	609005693	12		6.3402	6
MSL	B-MSL-2A-1	2A	606720082	624632482	60		87.7922	6
MSL	Y1-MSL-2A-3	2A	610108728	612557302	13		87.7922	3
MSL	Y1-MSL-2A-4	2A	613558313	619417320	43		62.0501	3
MSL	B-MSL-2A-2	2A	625557934	627325377	6	BLUE	7.3243	1
MSL	Y1-MSL-2A-5	2A	648506279	652767450	25	Year2021,BLUE	42.54	3
MSL	B-MSL-2A-3	2A	651883251	653249387	9		6.38822	4
MSL	Y1-MSL-2A-6	2A	688646644	690887371	29	Year2021	4.90284	3
MSL	Y1-MSL-2A-7	2A	737740670	739711411	6	Year2021	111.036	5
MSL	Y1-MSL-2A-8	2A	743591515	744547060	8	Year2021	8.77089	5
MSL	Y2-MSL-2B-1	2B	100531781	103287313	16	Year2022	3.95909	4
MSL	B-MSL-2B-1	2B	579503518	592065004	25	BLUE	10.7284	1
MSL	Y2-MSL-2B-2	2B	616658721	635305378	39	Year2022	42.5917	4
MSL	Y1-MSL-2B-1	2B	694251956	695839358	8	Year2021	3.0211	1
MSL	Y1-MSL-2B-2	2B	725619214	725949020	15	Year2021	2.80138	4
MSL	Y1-MSL-2B-3	2B	785239965	785605271	27	Year2021,BLUE	0.2209	3
MSL	B-MSL-2B-2	2B	785239965	785605271	40		0.2209	3
MSL	Y1-MSL-2D-1	2D	17805527	19033813	10	Year2021,Year2022,BLUE	35.977	8
MSL	B-MSL-2D-1	2D	17805527	19033813	7		35.977	8
MSL	Y2-MSL-2D-1	2D	18586237	23836941	11		35.977	8
MSL	B-MSL-2D-2	2D	23357572	34895842	90	Year2021,BLUE	60.7404	8
MSL	Y1-MSL-2D-2	2D	25044495	27579814	31		43.7212	8
MSL	Y2-MSL-2D-2	2D	31148655	34895842	44		34.7329	8
MSL	Y1-MSL-2D-3	2D	32399966	34895842	37		12.2565	8
MSL	Y2-MSL-3D-1	3D	572273724	572275616	4	Year2022		1
MSL	Y1-MSL-4A-1	4A	79268193	80959362	6	Year2021	14.4577	4
MSL	Y1-MSL-4D-1	4D	15938883	19054796	11	Year2021,Year2022,BLUE	17.0644	5
MSL	B-MSL-4D-1	4D	15938883	19054796	11		17.0644	5
MSL	Y2-MSL-4D-1	4D	16156318	17295132	4		17.0644	5
MSL	Y2-MSL-4D-2	4D	375826853	379110802	38	Year2022	8.66553	3
MSL	Y1-MSL-5A-1	5A	536870353	537351455	433	Year2021	3.9544	4
MSL	B-MSL-5A-1	5A	547715464	549195370	5	BLUE	1.7156	4
MSL	Y2-MSL-5A-1	5A	652214510	656767479	20	Year2022	24.3317	3
MSL	Y2-MSL-5B-1	5B	467466271	490530790	471	Year2022,BLUE	11.135	5
MSL	B-MSL-5B-1	5B	484927101	488110052	26		1.91961	5
MSL	B-MSL-5B-2	5B	526632977	527786605	6	BLUE	0	6
MSL	Y2-MSL-5B-2	5B	533661775	533740826	5	Year2022,BLUE	0.0307817	6
MSL	B-MSL-5B-3	5B	533661775	533740826	8		0.0307817	6
MSL	Y2-MSL-5B-3	5B	604741122	607434032	25	Year2022	2.22681	1
MSL	Y1-MSL-5B-1	5B	707490612	707861076	11	Year2021	18.6267	3
MSL	B-MSL-5D-1	5D	432227174	433063214	8	BLUE	8.29454	6
MSL	B-MSL-5D-2	5D	437341094	438548984	8	Year2022,BLUE	8.90883	6
MSL	Y2-MSL-5D-1	5D	437388937	438523974	6		8.90883	6
MSL	Y2-MSL-6B-1	6B	184721586	199919174	7752	Year2022	71.782	5
MSL	Y1-MSL-6D-1	6D	388920887	400537911	240	Year2021,BLUE	15.9452	5
MSL	B-MSL-6D-1	6D	388920887	399015603	154		15.9452	5
MSL	Y1-MSL-7D-1	7D	64022224	67142284	43	Year2021,BLUE	12.064	5
MSL	B-MSL-7D-1	7D	65646957	68560789	56		5.8942	5
MSL	Y1-MSL-7D-2	7D	413904025	421989640	50	Year2021	36.0854	3
PL	Y1-PL-1A-1	1A	45791400	49094709	5768	Year2021,Year2022,BLUE	5.82698	4
PL	B-PL-1A-1	1A	45792484	49090243	396		5.82698	4
PL	Y2-PL-1A-1	1A	46404234	47676827	4		2.12911	4
PL	B-PL-1A-2	1A	278737598	278741920	6	BLUE	4.85683	2
PL	Y1-PL-1A-2	1A	556389889	556862929	19	Year2021	0.432169	5
PL	B-PL-1B-1	1B	152876215	157464183	8	BLUE	9.72707	1
PL	Y2-PL-2A-1	2A	731160313	735238176	4	Year2022,BLUE	18.1754	5
PL	B-PL-2A-1	2A	731202533	749335109	52		111.036	5
PL	Y2-PL-2B-1	2B	616658721	635305378	41	Year2022	42.5917	4
PL	Y2-PL-2B-2	2B	658306620	664105475	9	Year2022	2.97222	1
PL	B-PL-2B-1	2B	725619768	747306393	29	BLUE	62.4765	4
PL	B-PL-2D-1	2D	17805527	27579814	89	Year2022,BLUE	43.7212	8
PL	Y2-PL-2D-1	2D	18377267	34696174	58		60.7404	8
PL	B-PL-2D-2	2D	33138896	34895842	25		11.2246	8
PL	B-PL-2D-3	2D	599078119	613108470	45	Year2022,BLUE	5.68315	1
PL	Y2-PL-2D-2	2D	603510960	613057060	5		5.68315	2
PL	Y1-PL-4A-1	4A	638223262	638998138	157	Year2021	0.359628	2
PL	Y2-PL-5A-1	5A	576403010	577971672	19	Year2022	17.6954	1
PL	Y1-PL-5B-1	5B	448606830	455354497	38	Year2021,Year2022,BLUE	44.7604	1
PL	Y2-PL-5B-1	5B	474533986	490970259	458		4.83712	5
PL	B-PL-5B-1	5B	474533986	488102425	31		3.98624	5
PL	Y1-PL-5B-2	5B	518827153	519026742	6	Year2021	1.90206	6
PL	Y1-PL-5B-3	5B	526593481	526642180	14	Year2021	0	6
PL	Y1-PL-5B-4	5B	527697572	528067301	258	Year2021	0	6
PL	B-PL-5B-2	5B	557394712	558172288	8	BLUE	2.32993	1
PL	Y2-PL-5D-1	5D	433219090	435103742	4	Year2021,Year2022	1.53355	6
PL	Y1-PL-5D-1	5D	434564512	434919450	39		0.433823	6
PL	Y1-PL-5D-2	5D	549653837	550404773	27	Year2021	1.06077	1
PL	B-PL-6A-1	6A	51953617	57644097	129	BLUE	3.39685	1
PL	B-PL-6A-2	6A	107322869	116569786	39	BLUE	21.9185	1
PL	Y2-PL-6B-1	6B	184721586	199919174	10363	Year2022,BLUE	71.782	5
PL	B-PL-6B-1	6B	185029578	199919174	1532		71.782	5
PL	B-PL-6D-1	6D	363677620	376953042	23	BLUE	6.85296	4
PL	B-PL-6D-2	6D	388272590	409266963	416	Year2021,Year2022,BLUE	15.9452	5
PL	Y1-PL-6D-1	6D	389099004	390640870	6		12.6555	5
PL	Y1-PL-6D-2	6D	392900425	393354127	7		3.66151	5
PL	Y1-PL-6D-3	6D	394442553	397029199	10		12.2366	5
PL	Y2-PL-6D-1	6D	405693349	408625109	58		5.42096	5
PL	Y1-PL-7A-1	7A	7918802	8248328	6	Year2021	6.60461	1
PL	Y1-PL-7A-2	7A	12125207	12432252	11	Year2021	0.246359	1
PL	B-PL-7D-1	7D	64768941	68560789	68	BLUE	12.064	5
PL	B-PL-7D-2	7D	559607930	561604801	15	BLUE	13.2613	1
SIL	Y1-SIL-1A-1	1A	554082080	554224770	17	Year2021	0	1
SIL	Y1-SIL-1A-2	1A	555809177	557861830	52	Year2021	3.03515	5
SIL	Y2-SIL-2A-1	2A	41832914	42129832	4	Year2022	98.0196	1
SIL	B-SIL-2A-1	2A	615660842	618253890	6	BLUE	13.7443	3
SIL	Y1-SIL-2A-2	2A	713226076	715337280	15	Year2021	101.02	1
SIL	Y2-SIL-2B-1	2B	100531781	103526239	15	Year2022	3.95909	4
SIL	B-SIL-2B-1	2B	601225016	635305378	77	Year2022,BLUE	42.5917	4
SIL	Y2-SIL-2B-2	2B	616658721	635305378	47		42.5917	4
SIL	Y2-SIL-2B-3	2B	785239965	785607954	24	Year2022,BLUE	0.2209	3
SIL	B-SIL-2B-2	2B	785239965	785607954	37		0.2209	3
SIL	Y1-SIL-3A-1	3A	69424669	69604931	13	Year2021	1.18464	4
SIL	B-SIL-3A-1	3A	102035100	107113606	34	BLUE	24.822	1
SIL	B-SIL-3A-2	3A	546768303	547899223	16	BLUE	6.63494	1
SIL	B-SIL-3A-3	3A	693198309	696183262	453	BLUE	40.7553	1
SIL	B-SIL-3B-1	3B	16666369	19600835	5	BLUE	10.7317	2
SIL	B-SIL-3B-2	3B	677185872	677185952	5	BLUE		1
SIL	B-SIL-3D-1	3D	120141340	120141372	6	BLUE		2
SIL	Y2-SIL-3D-1	3D	471475820	472857716	6	Year2022	3.42566	1
SIL	Y1-SIL-4D-1	4D	7801990	7802587	6	Year2021		1
SIL	Y1-SIL-4D-2	4D	15938883	19054796	6	Year2021,Year2022,BLUE	17.0644	5
SIL	B-SIL-4D-1	4D	15938883	19054796	8		17.0644	5
SIL	Y2-SIL-4D-1	4D	16156318	19054796	4		17.0644	5
SIL	B-SIL-5A-1	5A	436717261	437892186	7	BLUE	1.1754	1
SIL	B-SIL-5A-2	5A	547715462	549346054	7	BLUE	1.7156	4
SIL	Y2-SIL-5B-1	5B	480717672	481332745	4	Year2022	0.221966	5
SIL	Y2-SIL-5B-2	5B	485987504	488653654	50	Year2022	1.91961	5
SIL	B-SIL-5B-1	5B	516171586	531534130	191	Year2022,BLUE	6.32656	6
SIL	Y2-SIL-5B-3	5B	527786605	528925673	6		0.000672896	6
SIL	B-SIL-5D-1	5D	433219090	435886932	58	Year2022,BLUE	11.6201	6
SIL	Y2-SIL-5D-1	5D	434403322	434919667	6		0.433823	6
SIL	Y2-SIL-7A-1	7A	694131769	694373503	87	Year2022,BLUE	0.138576	1
SIL	B-SIL-7A-1	7A	694131769	694373503	248		0.138576	1
SIL	Y1-SIL-7D-1	7D	443305938	443306926	6	Year2021		1
STL	Y1-STL-1A-1	1A	45801982	49172693	1002	Year2021,BLUE	5.82698	4
STL	B-STL-1A-1	1A	47239560	48227184	5		5.82698	4
STL	Y2-STL-1A-1	1A	278738150	278743306	5	Year2022	4.85683	2
STL	Y1-STL-1A-2	1A	557214388	557861830	18	Year2021,BLUE	2.32207	1
STL	B-STL-1A-2	1A	557214388	557861830	16		2.32207	1
STL	B-STL-1B-1	1B	676209134	676248673	16	BLUE	0.177027	3
STL	Y1-STL-2A-1	2A	606038762	607558243	8	Year2021	6.3402	6
STL	Y1-STL-2A-2	2A	610840469	618623234	60	Year2021,BLUE	87.7922	3
STL	B-STL-2A-1	2A	612537436	618623234	30		62.4947	3
STL	Y1-STL-2A-3	2A	633286280	643931757	47	Year2021	19.1324	3
STL	Y1-STL-2A-4	2A	650381260	653276117	37	Year2021,BLUE	17.7713	1
STL	B-STL-2A-2	2A	651984261	653842296	18		15.2798	4
STL	Y1-STL-2A-4	2A	688646644	690887371	37	Year2021,BLUE	4.90284	1
STL	B-STL-2A-3	2A	688646644	690893336	93		4.90284	3
STL	Y2-STL-2A-1	2A	733519604	743095394	17	Year2022	111.036	5
STL	Y2-STL-2B-1	2B	100531781	103367048	18	Year2022	3.95909	4
STL	Y2-STL-2B-2	2B	725806171	725949322	4	Year2022	2.11768	4
STL	Y2-STL-2D-1	2D	31148655	34895842	52	Year2022,BLUE	34.7329	8
STL	B-STL-2D-1	2D	33138896	34895842	23		11.2246	8
STL	Y2-STL-3A-1	3A	9846361	10155414	4	Year2022	0.0268111	2
STL	Y2-STL-3B-1	3B	760381739	760386841	5	Year2022,BLUE		1
STL	B-STL-3B-1	3B	760381739	760386841	6			1
STL	Y2-STL-3D-1	3D	582307303	582817575	12	Year2022	1.7146	2
STL	B-STL-4A-1	4A	638124553	638998138	129	BLUE	14.6298	2
STL	Y1-STL-4D-1	4D	15938883	19054796	10	Year2021,BLUE	17.0644	5
STL	B-STL-4D-1	4D	15938883	19054796	11		17.0644	5
STL	Y2-STL-4D-1	4D	375826853	379110802	40	Year2022	8.66553	3
STL	Y2-STL-5A-1	5A	652214510	656767479	19	Year2022	24.3317	3
STL	B-STL-5B-1	5B	479844287	488785542	583	Year2022,BLUE	3.98624	5
STL	Y2-STL-5B-1	5B	482650656	488785542	347		1.91961	5
STL	B-STL-5B-2	5B	531655582	533749492	10	BLUE	0.793249	6
STL	Y1-STL-5B-1	5B	707535351	707861076	10	Year2021	18.6267	3
STL	Y2-STL-6B-1	6B	184721586	195174582	388	Year2022	71.782	5
STL	Y2-STL-6B-2	6B	699479585	701092678	97	Year2022	2.29462	1
STL	B-STL-6D-1	6D	365905986	374638973	5	BLUE	6.06808	4
STL	B-STL-6D-2	6D	390504130	398913820	5	BLUE	15.9452	5
STL	Y2-STL-6D-1	6D	401592409	407173807	10	Year2022	5.47187	5
STL	Y2-STL-7A-1	7A	102562585	102562602	5	Year2022		1
STL	Y1-STL-7D-1	7D	64697876	68231626	38	Year2021,Year2022,BLUE	12.064	5
STL	Y2-STL-7D-1	7D	65010184	68532735	15		12.064	5
STL	B-STL-7D-1	7D	65646957	68532735	53		5.8942	5
TIL	Y1-TIL-1A-1	1A	29343155	29627413	7	Year2021	0.397595	1
TIL	Y2-TIL-1A-1	1A	556840679	557036160	32	Year2022	3.03515	5
TIL	B-TIL-1B-1	1B	551064356	552947253	154	BLUE	1.70716	1
TIL	B-TIL-1B-2	1B	576968259	582843761	14	Year2022,BLUE	17.73	2
TIL	Y2-TIL-1B-1	1B	582103794	582590057	5		0.169623	2
TIL	B-TIL-1B-3	1B	601488018	608192986	18	Year2022,BLUE	27.8168	2
TIL	Y2-TIL-1B-2	1B	604427397	608192986	14		27.8168	2
TIL	B-TIL-2A-1	2A	427842019	438504630	13	BLUE	4.73429	1
TIL	B-TIL-2A-2	2A	506983791	510953203	10	BLUE	2.97557	1
TIL	B-TIL-2A-3	2A	603785072	660595530	323	Year2022,BLUE	87.7922	6
TIL	Y2-TIL-2A-1	2A	651126960	661106861	13		15.2798	4
TIL	Y2-TIL-2A-2	2A	666350116	670277498	5		14.123	1
TIL	B-TIL-2A-4	2A	666350116	668652087	5		14.123	1
TIL	Y2-TIL-2A-3	2A	723760529	724288683	55	Year2022	8.87951	2
TIL	Y1-TIL-2A-1	2A	753224671	753239862	9	Year2021		1
TIL	Y1-TIL-2B-1	2B	160764613	160900247	30	Year2021	2.18187e-08	1
TIL	B-TIL-2B-1	2B	606805940	632102995	48	Year2022,BLUE	33.7962	4
TIL	Y2-TIL-2B-1	2B	616658721	632102995	25		29.6466	4
TIL	B-TIL-2B-2	2B	682269413	682863086	13	Year2022,BLUE	1.18341	1
TIL	Y2-TIL-2B-2	2B	682274200	682623562	6		1.18341	1
TIL	B-TIL-2B-3	2B	697129758	697441248	22	BLUE	0.0243143	1
TIL	Y2-TIL-2B-3	2B	789272113	789283249	10	Year2022	0	1
TIL	Y2-TIL-2D-1	2D	33190487	34851097	17	Year2022	11.2246	8
TIL	B-TIL-3B-1	3B	16666298	16666376	5	BLUE		2
TIL	Y2-TIL-3B-1	3B	663060208	669220496	36	Year2022	7.85163	4
TIL	Y1-TIL-3D-1	3D	35786271	39382820	134	Year2021	18.8768	1
TIL	B-TIL-3D-1	3D	120141364	120141372	5	BLUE		2
TIL	Y2-TIL-3D-1	3D	540352913	542353087	6	Year2022	7.25411	1
TIL	B-TIL-4A-1	4A	44164000	52606176	13	BLUE	57.562	3
TIL	B-TIL-4A-2	4A	79526127	80924433	5	BLUE	14.4577	4
TIL	B-TIL-4D-1	4D	15938883	19054796	10	Year2022,BLUE	17.0644	5
TIL	Y2-TIL-4D-1	4D	16156318	17295132	4		17.0644	5
TIL	B-TIL-5A-1	5A	547715462	549578890	5	BLUE	1.7156	4
TIL	B-TIL-5B-1	5B	522285238	527787694	12	BLUE	0.768112	6
TIL	B-TIL-5B-2	5B	528586814	529274355	9	BLUE	0.00546185	6
TIL	Y2-TIL-5D-1	5D	415308990	435584762	34	Year2022,BLUE	42.458	6
TIL	B-TIL-5D-1	5D	432227174	434406343	17		8.29454	6
TIL	B-TIL-6B-1	6B	541320055	548228239	13	BLUE	53.5066	1
TIL	Y1-TIL-6B-1	6B	632892378	633407202	90	Year2021	0.864693	1
TIL	Y1-TIL-7A-1	7A	166754758	166980969	6	Year2021	30.8192	1
TIL	B-TIL-7D-1	7D	413904025	421562570	8	BLUE	36.0854	3
TIL	B-TIL-7D-2	7D	521124037	521685658	6	BLUE	2.85884	1

## Sheet: Table S5
Table S5 Overlap between the known genes/QTLs and 330 identified loci in this study
QTL	GeneName/QTL	chr	gen_start/QTL_position	gene_end	reference trait	cite
B-FIL-2A-1	QKNS-2A-AN	2A	612845130		KNS	WP et al., Frontiers in Plant Science 2017
B-FIL-2D-1	Ppd-D1	2D	33952000	33955000	photoperiod	Beales et al., Theoretical and Applied Genetics 2007
B-LTL_STL-2D-2	Ppd-D1	2D	33952000	33955000	photoperiod	Beales et al., Theoretical and Applied Genetics 2007
B-LTL_STL-3A-1	TaNAC019-3A	3A	50382000	50384000	glutenin and starch accumulation	Gao et al., Plant Cell 2021
B-LTL_STL-4A-1	SEP1-2-4A/WLHS1-4A	4A	52605000	52617000	floral organ differentiation	Schilling et al., New Phytol 2020
B-LTL_STL-4A-2	a homoeologous gene of Lr67/Yr46/Sr55/Pm46/Ltn3	4A	63538000	63544000	leaf rust;stripe rust;powdery mildew;stem rust	Moore et al., Nat Genet 2015
B-LTL-2A-1	QKNS-2A-AN	2A	612845130		KNS	Shi et al., Frontiers in Plant Science 2017
B-LTL-2A-3	QTKW-2A-AN	2A	688863258		TKW	Mohler et al., Journal of Applied Genetics 2016
B-LTL-2D-2	Ppd-D1	2D	33952000	33955000	photoperiod	Beales et al., Theoretical and Applied Genetics 2007
B-LTL-4D-1	TaTB1-4D	4D	18463000	18472000	inflorescence architecture	Dixon et al., Journal of Experimental Botany 2020
	Rht-D1/Rht1	4D	18781000	18782000	plant height	Peng et al., Nature 1999
	QTKW-4D-AN	4D	18781062		TKW	Mohler et al., Journal of Applied Genetics 2016
B-LTL-6D-2	TaPIN1-6D	6D	397082000	397084000	tiller number;spikelet number;grain number per panicle;1000-grain weight	Yao et al., BMC Plant Biol 2021
B-LTL-7D-1	VRN-D3/FT-D1	7D	68415000	68417000	vernalization,flowering	Yan et al., Proceedings of the National Academy of Sciences of the United States of America 2006
B-MSL-2A-1	QKNS-2A-AN	2A	612845130		KNS	Shi et al., Frontiers in Plant Science 2017
B-MSL-2D-2	Ppd-D1	2D	33952000	33955000	photoperiod	Beales et al., Theoretical and Applied Genetics 2007
B-MSL-4D-1	TaTB1-4D	4D	18463000	18472000	inflorescence architecture	Dixon et al., Journal of Experimental Botany 2020
	Rht-D1/Rht1	4D	18781000	18782000	plant height	Peng et al., Nature 1999
	QTKW-4D-AN	4D	18781062		TKW	Mohler et al., Journal of Applied Genetics 2016
B-MSL-6D-1	TaPIN1-6D	6D	397082000	397084000	tiller number;spikelet number;grain number per panicle;1000-grain weight	Yao et al., BMC Plant Biol 2021
B-MSL-7D-1	VRN-D3/FT-D1	7D	68415000	68417000	vernalization,flowering	Yan et al., Proceedings of the National Academy of Sciences of the United States of America 2006
B-PL-2D-1	QTgw.crc-2D	2D	23024533		TKW	Huang et al., Theor Appl Genet 2006
	QTgw.cau-2D.1	2D	23024763		TKW	Guan P et al., Front Plant Sci 2018
	QSpl.nau-2D	2D	23024763		TKW, Spike length	Wu et al., Molecular Breeding 2014
B-PL-2D-2	Ppd-D1	2D	33952000	33955000	photoperiod	Beales wt al., Theoretical and Applied Genetics 2007
B-PL-2D-3	QTkw-2D.2	2D	608198921		TKW	Cui et al., Theor Appl Genet 2014
	QKN-2D-AN	2D	608480140		KNS	Shi et al., Frontiers in Plant Science 2017
B-PL-5B-2	TaPIL1	5B	558118000	558123000	tiller number	Zhang L et al., New Phytol 2021
B-PL-6A-1	QKnps-6A	6A	5.68946e+07		KNS	Cui et al., Theor Appl Genet 2014
B-PL-6A-2	Qmt.tamu.6A.2	6A	109987823		TKW, SN	Assanga et al., PLoS One 2017
B-PL-6D-2	TaPIN1-6D	6D	397082000	397084000	tiller number;spikelet number;grain number per panicle;1000-grain weight	Yao et al., BMC Plant Biol 2021
B-PL-7D-1	VRN-D3/FT-D1	7D	68415000	68417000	vernalization,flowering	Yan et al., Proceedings of the National Academy of Sciences of the United States of America 2006
	QTKW.ndsu.7D	7D	65490756		TKW	Kumar et al., Plant Genome 2016
B-SIL-2B-1	QTkw-2B.3	2B	601904971		TKW	Cui et al., Theor Appl Genet 2014
	QKNS-2B-AN	2B	601939144		KNS	Shi et al., Frontiers in Plant Science 2017
B-SIL-4D-1	TaTB1-4D	4D	18463000	18472000	inflorescence architecture	Dixon et al., Journal of Experimental Botany 2020
	Rht-D1/Rht1	4D	18781000	18782000	plant height	Peng et al., Nature 1999
	QTKW-4D-AN	4D	18781062		TKW	Mohler et al., Journal of Applied Genetics 2016
B-SIL-5A-2	QTKW.co-5A	5A	549203708		TKW	Liu et al., Journal of Cereal Science 2019
B-STL-2A-1	QKNS-2A-AN	2A	612845130		KNS	Shi et al., Frontiers in Plant Science 2017
B-STL-2A-3	QTKW-2A-AN	2A	688863258		TKW	Mohler et al., Journal of Applied Genetics 2016
B-STL-2D-1	Ppd-D1	2D	33952000	33955000	photoperiod	Beales et al., Theoretical and Applied Genetics 2007
B-STL-4D-1	TaTB1-4D	4D	18463000	18472000	inflorescence architecture	Dixon et al., Journal of Experimental Botany 2020
	Rht-D1/Rht1	4D	18781000	18782000	plant height	Peng et al., Nature 1999
	QTKW-4D-AN	4D	18781062		TKW	Mohler et al., Journal of Applied Genetics 2016
B-STL-6D-2	TaPIN1-6D	6D	397082000	397084000	tiller number;spikelet number;grain number per panicle;1000-grain weight	Yao et al., BMC Plant Biol 2021
B-STL-7D-1	VRN-D3/FT-D1	7D	68415000	68417000	vernalization,flowering	Yan et al., Proceedings of the National Academy of Sciences of the United States of America 2006
B-TIL-1B-2	TaFT3-B1	1B	581413000	581415000	flowering time	Zikhali et al., Plant Cell and Environment 2017
B-TIL-2A-3	QKNS-2A-AN	2A	612845130		KNS	Shi et al., Frontiers in Plant Science 2017
B-TIL-4A-1	SEP1-2-4A/WLHS1-4A	4A	52605000	52617000	floral organ differentiation	Schilling et al., New Phytol 2020
B-TIL-4D-1	TaTB1-4D	4D	18463000	18472000	inflorescence architecture	Dixon et al., Journal of Experimental Botany 2020
	Rht-D1/Rht1	4D	18781000	18782000	plant height	Peng et al., Nature 1999
	QTKW-4D-AN	4D	18781062		TKW	Mohler et al., Journal of Applied Genetics 2016
B-TIL-5A-1	QTKW.co-5A	5A	549203708		TKW	Liu et al., Journal of Cereal Science 2019
Y1-FIL-2D-1	Ppd-D1	2D	33952000	33955000	photoperiod	Beales et al., Theoretical and Applied Genetics 2007
Y1-LSLD-2D-2	Ppd-D1	2D	33952000	33955000	photoperiod	Beales et al., Theoretical and Applied Genetics 2007
Y1-LTL-2A-1	QKNS-2A-AN	2A	612845130		KNS	Shi et al., Frontiers in Plant Science 2017
Y1-LTL-2D-3	Ppd-D1	2D	33952000	33955000	photoperiod	Beales et al., Theoretical and Applied Genetics 2007
Y1-LTL-4A-1	SEP1-2-4A/WLHS1-4A	4A	52605000	52617000	floral organ differentiation	Schilling et al., New Phytol 2020
Y1-LTL-4D-1	TaTB1-4D	4D	18463000	18472000	inflorescence architecture	Dixon et al., Journal of Experimental Botany 2020
	Rht-D1/Rht1	4D	18781000	18782000	plant height	Peng et al., Nature 1999
	QTKW-4D-AN	4D	18781062		TKW	Mohler et al., Journal of Applied Genetics 2016
Y1-LTL-6D-1	TaPIN1-6D	6D	397082000	397084000	tiller number;spikelet number;grain number per panicle;1000-grain weight	Yao et al., BMC Plant Biol 2021
Y1-LTL-7D-1	TaGW2L-7D	7D	64683000	64688000	heading date	Zhang et al., Crop Journal 2022
	QTKW.ndsu.7D	7D	65490756		TKW	Kumar et al., Plant Genome 2016
Y1-MSL-2A-6	QTKW-2A-AN	2A	688863258		TKW	Mohler et al., Journal of Applied Genetics 2016
Y1-MSL-2D-3	Ppd-D1	2D	33952000	33955000	photoperiod	Beales et al., Theoretical and Applied Genetics 2007
Y1-MSL-4D-1	TaTB1-4D	4D	18463000	18472000	inflorescence architecture	Dixon et al., Journal of Experimental Botany 2020
	Rht-D1/Rht1	4D	18781000	18782000	plant height	Peng et al., Nature 1999
	QTKW-4D-AN	4D	18781062		TKW	Mohler et al., Journal of Applied Genetics 2016
Y1-MSL-6D-1	TaPIN1-6D	6D	397082000	397084000	tiller number;spikelet number;grain number per panicle;1000-grain weight	Yao et al., BMC Plant Biol 2021
Y1-MSL-7D-1	TaGW2L-7D	7D	64683000	64688000	heading date	Zhang et al., Crop Journal 2022
	QTKW.ndsu.7D	7D	65490756		TKW	Kumar et al., Plant Genome 2016
Y1-PL-5B-1	QTKW.ndsu.5B	5B	4.5281e+08		TKW	Kumar et al., Plant Genome 2016
Y1-SIL-4D-2	TaTB1-4D	4D	18463000	18472000	inflorescence architecture	Dixon et al., Journal of Experimental Botany 2020
	Rht-D1/Rht1	4D	18781000	18782000	plant height	Peng et al., Nature 1999
	QTKW-4D-AN	4D	18781062		TKW	Mohler et al., Journal of Applied Genetics 2016
Y1-STL-2A-2	QKNS-2A-AN	2A	612845130		KNS	Shi et al., Frontiers in Plant Science 2017
Y1-STL-2A-4	QTKW-2A-AN	2A	688863258		TKW	Mohler et al., Journal of Applied Genetics 2016
Y1-STL-4D-1	TaTB1-4D	4D	18463000	18472000	inflorescence architecture	Dixon et al., Journal of Experimental Botany 2020
	Rht-D1/Rht1	4D	18781000	18782000	plant height	Peng et al., Nature 1999
	QTKW-4D-AN	4D	18781062		TKW	Mohler et al., Journal of Applied Genetics 2016
Y1-STL-7D-1	QTKW.ndsu.7D	7D	65490756		TKW	Kumar et al., Plant Genome 2016
Y1-TIL-3D-1	TaNAC019-3D	3D	39031000	39032000	glutenin and starch accumulation	Gao et al., Plant Cell 2021, 33:603-622.
Y2-FIL-2D-1	Ppd-D1	2D	33952000	33955000	photoperiod	Beales et al., Theoretical and Applied Genetics 2007
Y2-LTL_STL-2A-1	QTkw-2A.1	2A	14702842		TKW	Mohler et al., Journal of Applied Genetics 2016
Y2-LTL_STL-5A-1	QTgw.cau-5A.1	5A	3.38063e+08		TKW	Wu et al., Plos One 2015
Y2-LTL-2B-1	QTgw.ccsu-2B.1	2B	100847972		TKW	Kumar et al., Euphytica 2006
Y2-LTL-2D-1	Ppd-D1	2D	33952000	33955000	photoperiod	Beales et al., Theoretical and Applied Genetics 2007
Y2-MSL-2B-1	QTgw.ccsu-2B.1	2B	100847972		TKW	Kumar et al., Euphytica 2006
Y2-MSL-2D-1	QTgw.crc-2D	2D	23024533		TKW	Huang et al., Theor Appl Genet 2006
	QTgw.cau-2D.1	2D	23024763		TKW	Guan et al., Front Plant Sci 2018
	QSpl.nau-2D	2D	23024763		TKW, Spike length	Wu et al., Molecular Breeding 2014
Y2-MSL-2D-2	Ppd-D1	2D	33952000	33955000	photoperiod	Beales et al., Theoretical and Applied Genetics 2007
Y2-MSL-5B-1	SEP3-2-5B/TaSEP3-5B	5B	471852000	471860000	Null	Paolacci et al., Mol Genet Genomics 2007
Y2-PL-2D-1	Ppd-D1	2D	33952000	33955000	photoperiod	Beales et al., Theoretical and Applied Genetics 2007
	QTgw.crc-2D	2D	23024533		TKW	Huang et al., Theor Appl Genet 2006
	QTgw.cau-2D.1	2D	23024763		TKW	Guan et al., Front Plant Sci 2018
	QSpl.nau-2D	2D	23024763		TKW, Spike length	Wu et al., Molecular Breeding 2014
Y2-PL-2D-2	QTkw-2D.2	2D	608198921		TKW	Cui et al., Theor Appl Genet 2014
	QKN-2D-AN	2D	608480140		KNS	Shi et al., Frontiers in Plant Science 2017
Y2-SIL-2B-1	QTgw.ccsu-2B.1	2B	100847972		TKW	Kumar et al., Euphytica 2006
Y2-SIL-4D-1	TaTB1-4D	4D	18463000	18472000	inflorescence architecture	Dixon et al., Journal of Experimental Botany 2020
	Rht-D1/Rht1	4D	18781000	18782000	plant height	Peng et al., Nature 1999
	QTKW-4D-AN	4D	18781062		TKW	Mohler et al., Journal of Applied Genetics 2016
Y2-STL-2B-1	QTgw.ccsu-2B.1	2B	100847972		TKW	Kumar et al., Euphytica 2006
Y2-STL-2D-1	Ppd-D1	2D	33952000	33955000	photoperiod	Beales et al., Theoretical and Applied Genetics 2007
Y2-STL-7D-1	VRN-D3/FT-D1	7D	68415000	68417000	vernalization,flowering	Yan et al., Proceedings of the National Academy of Sciences of the United States of America 2006
	QTKW.ndsu.7D	7D	65490756		TKW	Kumar et al., Plant Genome 2016
Y2-TIL-2D-1	Ppd-D1	2D	33952000	33955000	photoperiod	Beales et al., Theoretical and Applied Genetics 2007
Y2-TIL-3D-1	TaMADS2-3D	3D	541598000	541632000	phosphate;phosphorus	Han et al., Crop Journal 2022
Y2-TIL-5D-1	QTkw.sdau5D	5D	431893815		TKW	Sun et al., Euphytica 2009
reference
19. Dixon LE, Pasquariello M, Boden SA: TEOSINTE BRANCHED1 regulates height and stem internode length in bread wheat. Journal of Experimental Botany 2020, 71:4742-4750.
54. Assanga SO, Fuentealba M, Zhang G, Tan C, Dhakal S, Rudd JC, Ibrahim AMH, Xue Q, Haley S, Chen J, et al: Mapping of quantitative trait loci for grain yield and its components in a US popular winter wheat TAM 111 using 90K SNPs. PLoS One 2017, 12:1-21.
55. Beales J, Turner A, GriYths S, Snape JW, Laurie DA: A Pseudo-Response Regulator is misexpressed in the photoperiod insensitive Ppd-D1a mutant of wheat (Triticum aestivum L.). Theoretical and Applied Genetics 2007, 115:721-733.
56. Cui F, Zhao C, Ding A, Li J, Wang L, Li X, Bao Y, Li J, Wang H: Construction of an integrative linkage map and QTL mapping of grain yield-related traits using three related wheat RIL populations. Theor Appl Genet 2014, 127:659-675.
57. Gao Y, An K, Guo W, Chen Y, Zhang R, Zhang X, Chang S, Rossi V, Jin F, Cao X, et al: The endosperm-specific transcription factor TaNAC019 regulates glutenin and starch accumulation and its elite allele improves wheat grain quality. Plant Cell 2021, 33:603-622.
58. Schilling S, Kennedy A, Pan S, Jermiin LS, Melzer R: Genome-wide analysis of MIKC-type MADS-box genes in wheat: pervasive duplications, functional conservation and putative neofunctionalization. New Phytol 2020, 225:511-529.
59. Guan P, Lu L, Jia L, Kabir MR, Zhang J, Lan T, Zhao Y, Xin M, Hu Z, Yao Y, et al: Global QTL Analysis Identifies Genomic Regions on Chromosomes 4A and 4B Harboring Stable Loci for Yield-Related Traits Across Different Environments in Wheat (Triticum aestivum L.). Front Plant Sci 2018, 9:529-546.
60. Huang XQ, Cloutier S, Lycar L, Radovanovic N, Humphreys DG, Noll JS, Somers DJ, Brown PD: Molecular detection of QTLs for agronomic and quality traits in a doubled haploid population derived from two Canadian wheats (Triticum aestivum L.). Theor Appl Genet 2006, 113:753-766.
61. Kumar A, Mantovani EE, Seetan R, Soltani A, Echeverry-Solarte M, Jain S, Simsek S, Doehlert D, Alamri MS, Elias EM, et al: Dissection of Genetic Factors underlying Wheat Kernel Shape and Size in an Elite x Nonadapted Cross using a High Density SNP Linkage Map. Plant Genome 2016, 9:1-22.
62. Kumar N, Kulwal PL, Gaur A, Tyagi AK, Khurana JP, Khurana P, Balyan HS, Gupta PK: QTL analysis for grain weight in common wheat. Euphytica 2006, 151:135-144.
63. Yan L, Fu D, Li C, Blechl A, Tranquilli G, Bonafede M, Sanchez A, Valarik M, Yasuda S, Dubcovsky J: The wheat and barley vernalization gene VRN3 is an orthologue of FT. Proceedings of the National Academy of Sciences of the United States of America 2006, 103:19581-19586.
64. Zhang DJ, Zhang XX, Xu W, Hu TT, Ma JH, Zhang YF, Hou J, Hao CY, Zhang XY, Li T: TaGW2L, a GW2-like RING finger E3 ligase, positively regulates heading date in common wheat (Triticum aestivum L.). Crop Journal 2022, 10:972-979.
65. Liu J, Wu BH, Singh RP, Velu G: QTL mapping for micronutrients concentration and yield component traits in a hexaploid wheat mapping population. Journal of Cereal Science 2019, 88:57-64.
66. Mohler V, Albrecht T, Castell A, Diethelm M, Schweizer G, Hartl L: Considering causal genes in the genetic dissection of kernel traits in common wheat. Journal of Applied Genetics 2016, 57:467-476.
67. Moore JW, Herrera-Foessel S, Lan C, Schnippenkoetter W, Ayliffe M, Huerta-Espino J, Lillemo M, Viccars L, Milne R, Periyannan S, et al: A recently evolved hexose transporter variant confers resistance to multiple pathogens in wheat. Nat Genet 2015, 47:1494-1498.
68. Paolacci AR, Tanzarella OA, Porceddu E, Varotto S, Ciaffi M: Molecular and phylogenetic analysis of MADS-box genes of MIKC type and chromosome location of SEP-like genes in wheat (Triticum aestivum L.). Mol Genet Genomics 2007, 278:689-708.
69. Peng J, Richards DE, Hartley NM, Murphy GP, Devos KM, Flintham JE, Beales J, Fish LJ, Worland AJ, Pelica F, et al: 'Green revolution' genes encode mutant gibberellin response modulators. Nature 1999, 400:256-261.
70. Shi WP, Hao CY, Zhang Y, Cheng JY, Zhang Z, Liu J, Yi X, Cheng XM, Sun DZ, Xu YH, et al: A Combined Association Mapping and Linkage Analysis of Kernel Number Per Spike in Common Wheat (Triticum aestivum L.). Frontiers in Plant Science 2017, 8:1412-1424.
71. Sun XY, Wu K, Zhao Y, Kong FM, Han GZ, Jiang HM, Huang XJ, Li RJ, Wang HG, Li SS: QTL analysis of kernel shape and weight using recombinant inbred lines in wheat. Euphytica 2009, 165:615-624.
72. Wu QH, Chen YX, Zhou SH, Fu L, Chen JJ, Xiao Y, Zhang D, Ouyang SH, Zhao XJ, Cui Y, et al: High-Density Genetic Linkage Map Construction and QTL Mapping of Grain Shape and Size in the Wheat Population Yanda1817 x Beinong6. Plos One 2015, 10:1-17.
73. Wu XY, Cheng RR, Xue SL, Kong ZX, Wan HS, Li GQ, Huang YL, Jia HY, Jia JZ, Zhang LX, Ma ZQ: Precise mapping of a quantitative trait locus interval for spike length and grain weight in bread wheat (Triticum aestivum L.). Molecular Breeding 2014, 33:129-138.
74. Yao FQ, Li XH, Wang H, Song YN, Li ZQ, Li XG, Gao XQ, Zhang XS, Bie XM: Down-expression of TaPIN1s Increases the Tiller Number and Grain Yield in Wheat. BMC Plant Biol 2021, 21:443-453.
75. Han YC, Liu N, Li C, Wang SW, Jia LH, Zhang R, Li H, Tan JF, Xue HW, Zheng WM: TaMADS2-3D, a MADS transcription factor gene, regulates phosphate starvation responses in plants. Crop Journal 2022, 10:243-253.
76. Zhang L, He G, Li Y, Yang Z, Liu T, Xie X, Kong X, Sun J: PIL transcription factors directly interact with SPLs and repress tillering/branching in plants. New Phytol 2021, 233:1414-1425.
77. Zikhali M, Wingen LU, Leverington-Waite M, Specel S, Griffiths S: The identification of new candidate genes Triticum aestivum FLOWERING LOCUS T3-B1 (TaFT3-B1) and TARGET OF EAT1 (TaTOE1-B1) controlling the short-day photoperiod response in bread wheat. Plant Cell and Environment 2017, 40:2678-2690.

## Sheet: Table S6
Table S6 XP-CLR scores for the known genes (Chinese landrances VS cultivars)
Chr	Window start	Window end	XP-CLR	Gene	Trait	Cite
2A	135160001	135210000	19.456	TaGW7	grain shape and grain weight	Wang et al., Plant Journal 2019
2A	134260001	134310000	19.2427	TaCYP78A5-2A	grain weight ;grain yield per plant	Guo et al., Plant Biotechnology Journal 2022, 20:168-182.
2A	26340001	26390000	8.35901	Rht8/RNHL-A1	plant height	Chai et al., Mol Plant 2022.
2B	170980001	171030000	60.2087	TaSuSy2	starch	Hou et al., Plant Physiol 2014
2B	63320001	63370000	15.0294	Ppd-B1	photoperiod	Beales et al., Theoretical and Applied Genetics 2007
2D	12220001	12270000	304.263	Rht8/RNHL-D1	plant height	Chai et al., Mol Plant 2022.
2D	12720001	12770000	54.8351	TaCYP78A5_2D	grain weight ;grain yield per plant	Guo et al., Plant Biotechnology Journal 2022, 20:168-182.
2D	624360001	624410000	13.236	TaARF12-2D	plant height,spike length,seeds per spike,grain weight	Li et al., Mol Plant 2022
3B	829120001	829170000	20.5094	TdDof/SSt1	solid stem	Nilsen et al., Proceedings of the National Academy of Sciences of the United States of America 2020
3B	757900001	757950000	11.7543	Tamyb10-B1	Red grain colour	Himi et al, Euphytica 2005
3D	434160001	434210000	12.342	TaERF3-3D	grain size, grain weight	Jia et al., Plant Journal 2021
4A	582820001	582870000	12.5995	TaTB1-4A	inflorescence architecture	Dixon et al., Journal of Experimental Botany 2020
4A	685360001	685410000	9.90313	TaMOR	root architecture	Li et al., Journal of Experimental Botany 2016
4B	14380001	14430000	9.6505	TaGRP2	heading date, flowering times	Xiao et al., Nature Communications 2014
5A	575700001	575750000	78.3349	Lpx-A2;LoxC	yellow color of pasta;yellow pigment content	Carrera et al., Journal of Cereal Science 2007
5A	663200001	663250000	14.0588	TaMlo-A1	Powdery mildew resistance	Acevedo et al., Plant Biotechnology Journal 2017
6A	600140001	600190000	52.1116	TaOGT1	heading date, flowering times	Fan et al., Nature Communications 2021
6A	481720001	481770000	19.6137	TaAGL6-A	floral organ;spikelet meristem ;spikelet number per spike;grain number per spike	Kong et al., Plant Biotechnology Journal 2022
6B	516060001	516110000	86.4272	TaAGL6-B	floral organ;spikelet meristem ;spikelet number per spike;grain number per spike	Kong et al., Plant Biotechnology Journal 2022
6D	379540001	379590000	27.1587	TaHD1-6D	flowering/heading	Nemoto et al., Plant Journal 2003
7A	729360001	729410000	17.8402	Psy1	Phytoene synthase;yellow pigment content	He et al., Theoretical and Applied Genetics 2008
7A	91920001	91970000	10.7647	TaSRG1A/AetSRG1	cadmium accumulation	Wei et al., Journal of Hazardous Materials 2022
7A	115160001	115210000	10.3016	TaSuSy1	starch	Hou et al., Plant Physiol 2014
7D	18680001	18730000	26.4444	TaSuSy4	starch	Hou et al., Plant Physiol 2014
7D	628840001	628890000	14.6301	Bot-D5a	boron tolerance	Pallotta et al., Nature 2014
Reference
19. Dixon LE, Pasquariello M, Boden SA: TEOSINTE BRANCHED1 regulates height and stem internode length in bread wheat. Journal of Experimental Botany 2020, 71:4742-4750.
55. Beales J, Turner A, GriYths S, Snape JW, Laurie DA: A Pseudo-Response Regulator is misexpressed in the photoperiod insensitive Ppd-D1a mutant of wheat (Triticum aestivum L.). Theoretical and Applied Genetics 2007, 115:721-733.
78. Acevedo-Garcia J, Spencer D, Thieron H, Reinstadler A, Hammond-Kosack K, Phillips AL, Panstruga R: mlo-based powdery mildew resistance in hexaploid bread wheat generated by a non-transgenic TILLING approach. Plant Biotechnology Journal 2017, 15:367-378.
79. Carrera A, Echenique V, Zhang W, Helguera M, Manthey F, Schrager A, Picca A, Cervigni G, Dubcovsky J: A deletion at the Lpx-B1 locus is associated with low lipoxygenase activity and improved pasta color in durum wheat (Triticum turgidum ssp durum). Journal of Cereal Science 2007, 45:67-77.
80. Chai L, Xin M, Dong C, Chen Z, Zhai H, Zhuang J, Cheng X, Wang N, Geng J, Wang X, et al: A natural variation in Ribonuclease H-like gene underlies Rht8 to confer "Green Revolution" trait in wheat. Mol Plant 2022, 15:377-380.
81. Fan M, Miao F, Jia HY, Li GQ, Powers C, Nagarajan R, Alderman PD, Carver BF, Ma ZQ, Yan LL: O-linked N-acetylglucosamine transferase is involved in fine regulation of flowering time in winter wheat. Nature Communications 2021, 12:2303-2314.
82. Faris JD, Fellers JP, Brooks SA, Gill BS: A bacterial artificial chromosome contig spanning the major domestication locus Q in wheat and identification of a candidate gene. Genetics 2003, 164:311-321.
83. Guo LJ, Ma M, Wu LN, Zhou MD, Li MY, Wu BW, Li L, Liu XL, Jing RL, Chen W, Zhao H: Modified expression of TaCYP78A5 enhances grain weight with yield potential by accumulating auxin in wheat (Triticum aestivum L.). Plant Biotechnology Journal 2022, 20:168-182.
84. He XY, Zhang YL, He ZH, Wu YP, Xiao YG, Ma CX, Xia XC: Characterization of phytoene synthase 1 gene (Psy1) located on common wheat chromosome 7A and development of a functional marker. Theoretical and Applied Genetics 2008, 116:213-221.
85. Himi E, Noda K: Red grain colour gene (R) of wheat is a Myb-type transcription factor. Euphytica 2005, 143:239-242.
86. Hou J, Jiang Q, Hao C, Wang Y, Zhang H, Zhang X: Global selection on sucrose synthase haplotypes during a century of wheat breeding. Plant Physiol 2014, 164:1918-1929.
87. Jia ML, Li YA, Wang ZY, Tao S, Sun GL, Kong XC, Wang K, Ye XG, Liu SS, Geng SF, et al: TaIAA21 represses TaARF25-mediated expression of TaERFs required for grain size and weight development in wheat. Plant Journal 2021, 108:1754-1767.
88. Kong XC, Wang F, Geng SF, Guan JT, Tao S, Jia ML, Sun GL, Wang ZY, Wang K, Ye XG, et al: The wheat AGL6-like MADS-box gene is a master regulator for floral organ identity and a target for spikelet meristem development manipulation. Plant Biotechnology Journal 2022, 20:75-88.
89. Li A, Hao C, Wang Z, Geng S, Jia M, Wang F, Han X, Kong X, Yin L, Tao S, et al: Wheat breeding history reveals synergistic selection of pleiotropic genomic sites for plant architecture and grain yield. Mol Plant 2022, 7:504-519.
90. Li B, Liu D, Li QR, Mao XG, Li A, Wang JY, Chang XP, Jing RL: Overexpression of wheat gene TaMOR improves root system architecture and grain yield in Oryza sativa. Journal of Experimental Botany 2016, 67:4155-4167.
91. Nemoto Y, Kisaka M, Fuse T, Yano M, Ogihara Y: Characterization and functional analysis of three wheat genes with homology to the CONSTANS flowering time gene in transgenic rice. Plant Journal 2003, 36:82-93.
92. Nilsen KT, Walkowiak S, Xiang DQ, Gao P, Quilichini TD, Willick IR, Byrns B, N'Diaye A, Ens J, Wiebe K, et al: Copy number variation of TdDof controls solid-stemmed architecture in wheat. Proceedings of the National Academy of Sciences of the United States of America 2020, 117:28708-28718.
93. Pallotta M, Schnurbusch T, Hayes J, Hay A, Baumann U, Paull J, Langridge P, Sutton T: Molecular basis of adaptation to high soil boron in wheat landraces and elite cultivars. Nature 2014, 514:88-91.
94. Wang W, Pan QL, Tian B, He F, Chen YY, Bai GH, Akhunova A, Trick HN, Akhunov E: Gene editing of the wheat homologs of TONNEAU1-recruiting motif encoding gene affects grain shape and weight in wheat. Plant Journal 2019, 100:251-264.
95. Wei JL, Liao SS, Li MZ, Zhu B, Wang HC, Gu L, Yin HY, Du XY: AetSRG1 contributes to the inhibition of wheat Cd accumulation by stabilizing phenylalanine ammonia lyase. Journal of Hazardous Materials 2022, 428:1-13
96. Xiao J, Xu SJ, Li CH, Xu YU, Xing LJ, Niu YD, Huan Q, Tang YM, Zhao CP, Wagner D, et al: O-GlcNAc-mediated interaction between VER2 and TaGRP2 elicits TaVRN1 mRNA accumulation during vernalization in winter wheat. Nature Communications 2014, 5:1-13.

## Sheet: Table S7
Table S7 The haplotypes of four major loci for the length of the four internodes in 831 Chinese wheat accessions
Sample	Year	Peduncle length haplotype	Seconde internode length haplotype	Third internode length haplotype	Fourth internode length haplotype
		Y1-PL-1A-1	Y1-SIL-1A-2	Y1-TIL-3D-1	Y1-FIL-2A-3
Ta002459	1981-2000	HapPL-N2	HapSIL-L	HapTIL-S	HapFIL-L
Ta002458	2001-2020	HapPL-S	HapSIL-L
Ta002465	2001-2020	HapPL-M	HapSIL-L	HapTIL-S	HapFIL-L
Ta002464	2001-2020	HapPL-M	HapSIL-L	HapTIL-S	HapFIL-N1
Ta002343	2001-2020	HapPL-M	HapSIL-L	HapTIL-S	HapFIL-L
Ta002462	2001-2020	HapPL-M	HapSIL-L	HapTIL-L	HapFIL-L
Ta002331	2001-2020	HapPL-M	HapSIL-L	HapTIL-S	HapFIL-L
Ta002450	2001-2020	HapPL-M	HapSIL-L	HapTIL-S	HapFIL-N1
Ta002060	1981-2000	HapPL-N1	HapSIL-L	HapTIL-S	HapFIL-N1
Ta001232	1961-1980	HapPL-M	HapSIL-L	HapTIL-S	HapFIL-L
Ta000944	1981-2000	HapPL-M	HapSIL-L	HapTIL-S	HapFIL-N1
Ta000978	1981-2000	HapPL-M	HapSIL-L	HapTIL-S	HapFIL-N4
Ta000734	1981-2000	HapPL-L	HapSIL-L	HapTIL-S	HapFIL-N2
Ta000352	1981-2000	HapPL-M	HapSIL-L	HapTIL-S	HapFIL-N1
Ta000768	Pre-1960	HapPL-N1	HapSIL-L	HapTIL-S	HapFIL-L
Ta000444	Pre-1960	HapPL-N1	HapSIL-L	HapTIL-S	HapFIL-L
Ta000807	pre-1960	HapPL-M	HapSIL-L	HapTIL-S	HapFIL-L
Ta000836	Pre-1960	HapPL-M	HapSIL-L	HapTIL-S	HapFIL-L
Ta001121	Pre-1960	HapPL-M	HapSIL-L	HapTIL-S	HapFIL-L
Ta001181	1961-1980	HapPL-M	HapSIL-L	HapTIL-L	HapFIL-N1
Ta000432	2001-2020	HapPL-M	HapSIL-L	HapTIL-S	HapFIL-N1
Ta000357	2001-2020	HapPL-M	HapSIL-L	HapTIL-S	HapFIL-L
Ta000382	1961-1980	HapPL-M	HapSIL-L	HapTIL-S	HapFIL-L
Ta001135	Pre-1960	HapPL-S	HapSIL-L	HapTIL-S	HapFIL-L
Ta000681	1961-1980	HapPL-M	HapSIL-L	HapTIL-S	HapFIL-N1
Ta000359	2001-2020	HapPL-M	HapSIL-L	HapTIL-S	HapFIL-L
Ta000472	1961-1980	HapPL-M	HapSIL-L	HapTIL-S	HapFIL-N1
Ta000679	pre-1960	HapPL-N2	HapSIL-L	HapTIL-S	HapFIL-L
Ta000935	1981-2000	HapPL-M	HapSIL-L	HapTIL-S	HapFIL-L
Ta000385	1961-1980	HapPL-M	HapSIL-L	HapTIL-S	HapFIL-N1
Ta000932	pre-1960	HapPL-M	HapSIL-L	HapTIL-S	HapFIL-N1
Ta000408	1981-2000	HapPL-N2	HapSIL-L	HapTIL-S	HapFIL-L
Ta000363	2001-2020	HapPL-M	HapSIL-L	HapTIL-S	HapFIL-L
Ta002173	2001-2020	HapPL-M	HapSIL-L	HapTIL-L	HapFIL-L
Ta000678	pre-1960	HapPL-M	HapSIL-L	HapTIL-S	HapFIL-L
Ta000769	Pre-1960	HapPL-M	HapSIL-L	HapTIL-L	HapFIL-L
Ta001216	Pre-1960	HapPL-N1	HapSIL-L	HapTIL-S	HapFIL-N4
Ta000618	1981-2000	HapPL-M	HapSIL-L	HapTIL-S	HapFIL-L
Ta000916	1961-1980	HapPL-M	HapSIL-L	HapTIL-L	HapFIL-N1
Ta000968	1961-1980	HapPL-M	HapSIL-L	HapTIL-S	HapFIL-N4
Ta000874	Pre-1960	HapPL-M	HapSIL-L	HapTIL-S	HapFIL-L
Ta000454	1981-2000	HapPL-M	HapSIL-L	HapTIL-S	HapFIL-N1
Ta000806	1981-2000	HapPL-N2	HapSIL-L	HapTIL-S	HapFIL-L
Ta000403	Pre-1960	HapPL-N1	HapSIL-L	HapTIL-S	HapFIL-L
Ta000383	Pre-1960	HapPL-N1	HapSIL-L	HapTIL-S	HapFIL-L
Ta000727	Pre-1960	HapPL-L	HapSIL-L	HapTIL-S	HapFIL-L
Ta000455	Pre-1960	HapPL-M	HapSIL-L	HapTIL-S	HapFIL-L
Ta000876	Pre-1960	HapPL-M	HapSIL-L	HapTIL-S	HapFIL-L
Ta001026	1961-1980	HapPL-S	HapSIL-L	HapTIL-S	HapFIL-N4
Ta001215	Pre-1960	HapPL-M	HapSIL-L	HapTIL-S	HapFIL-L
Ta000386	1981-2000	HapPL-M	HapSIL-L	HapTIL-S	HapFIL-L
Ta000849	Pre-1960	HapPL-M	HapSIL-L	HapTIL-S	HapFIL-S
Ta000845	pre-1960	HapPL-M	HapSIL-L	HapTIL-L	HapFIL-L
Ta000474	Pre-1960	HapPL-S	HapSIL-L	HapTIL-L	HapFIL-L
Ta000766	1961-1980	HapPL-M	HapSIL-L	HapTIL-S	HapFIL-L
Ta001129	Pre-1960	HapPL-N1	HapSIL-L	HapTIL-S	HapFIL-L
Ta001128	Pre-1960	HapPL-S	HapSIL-L	HapTIL-S	HapFIL-L
Ta000803	1961-1980	HapPL-M	HapSIL-L	HapTIL-S	HapFIL-L
Ta000854	Pre-1960	HapPL-M	HapSIL-L	HapTIL-S	HapFIL-L
Ta000831	Pre-1960	HapPL-M	HapSIL-L	HapTIL-S	HapFIL-L
Ta000827	Pre-1960	HapPL-N1	HapSIL-L	HapTIL-S	HapFIL-L
Ta000411	1961-1980	HapPL-N2	HapSIL-L	HapTIL-S	HapFIL-N1
Ta000439	pre-1960	HapPL-N1	HapSIL-L	HapTIL-S	HapFIL-N1
Ta000853	Pre-1960	HapPL-M	HapSIL-L	HapTIL-S	HapFIL-L
Ta001158	Pre-1960	HapPL-M	HapSIL-L	HapTIL-S	HapFIL-N1
Ta000366	2001-2020	HapPL-M	HapSIL-L	HapTIL-S	HapFIL-L
Ta000687	1961-1980	HapPL-L	HapSIL-L	HapTIL-S	HapFIL-N4
Ta001253	1961-1980	HapPL-M	HapSIL-L	HapTIL-S	HapFIL-N1
Ta002097	1981-2000	HapPL-M	HapSIL-L	HapTIL-S	HapFIL-L
Ta001524	Pre-1960	HapPL-M	HapSIL-L	HapTIL-S	HapFIL-L
Ta000873	Pre-1960	HapPL-M	HapSIL-L	HapTIL-S	HapFIL-L
Ta000378	1981-2000	HapPL-M	HapSIL-L	HapTIL-S	HapFIL-S
Ta000729	pre-1960	HapPL-M	HapSIL-L	HapTIL-S	HapFIL-N1
Ta001203	1981-2000	HapPL-M	HapSIL-L	HapTIL-S	HapFIL-N4
Ta000797	1981-2000	HapPL-M	HapSIL-L	HapTIL-S	HapFIL-L
Ta000997	Pre-1960	HapPL-M	HapSIL-L	HapTIL-S	HapFIL-L
Ta000409	1961-1980	HapPL-N2	HapSIL-L	HapTIL-S	HapFIL-N1
Ta000404	1961-1980	HapPL-M	HapSIL-L	HapTIL-S	HapFIL-N2
Ta000851	Pre-1960	HapPL-M	HapSIL-L	HapTIL-S	HapFIL-L
Ta002169	1981-2000	HapPL-M	HapSIL-L	HapTIL-S	HapFIL-L
Ta001255	Pre-1960	HapPL-N1	HapSIL-L	HapTIL-S	HapFIL-L
Ta000412	1961-1980	HapPL-M	HapSIL-L	HapTIL-S	HapFIL-N4
Ta000467	1961-1980	HapPL-N2	HapSIL-L	HapTIL-S	HapFIL-L
Ta000919	1981-2000	HapPL-M	HapSIL-L	HapTIL-S	HapFIL-L
Ta001060	Pre-1960	HapPL-M	HapSIL-L	HapTIL-S	HapFIL-L
Ta000832	pre-1960	HapPL-S	HapSIL-L	HapTIL-S	HapFIL-L
Ta000852	Pre-1960	HapPL-N1	HapSIL-L	HapTIL-L	HapFIL-L
Ta000872	pre-1960	HapPL-M	HapSIL-L	HapTIL-S	HapFIL-N4
Ta000389	1981-2000	HapPL-M	HapSIL-L	HapTIL-S	HapFIL-L
Ta001217	Pre-1960	HapPL-M	HapSIL-L	HapTIL-S	HapFIL-L
Ta000799	1981-2000	HapPL-M	HapSIL-L	HapTIL-S	HapFIL-L
Ta001048	1981-2000	HapPL-M	HapSIL-L	HapTIL-S	HapFIL-L
Ta000837	pre-1960	HapPL-N1	HapSIL-L	HapTIL-L	HapFIL-L
Ta000367	2001-2020	HapPL-M	HapSIL-L	HapTIL-S	HapFIL-L
Ta000368	2001-2020	HapPL-N2	HapSIL-L	HapTIL-S	HapFIL-L
Ta000798	1981-2000	HapPL-M	HapSIL-L	HapTIL-S	HapFIL-L
Ta000405	1961-1980	HapPL-M	HapSIL-L	HapTIL-S	HapFIL-L
Ta000894	1981-2000	HapPL-M	HapSIL-L	HapTIL-S	HapFIL-N1
Ta000801	1981-2000	HapPL-M	HapSIL-L	HapTIL-S	HapFIL-S
Ta000413	1961-1980	HapPL-M	HapSIL-L	HapTIL-L	HapFIL-L
Ta000381	1981-2000	HapPL-M	HapSIL-L	HapTIL-S	HapFIL-L
Ta001122	Pre-1960	HapPL-N1	HapSIL-L	HapTIL-S	HapFIL-L
Ta001531	1961-1980	HapPL-M	HapSIL-L	HapTIL-S	HapFIL-N1
Ta001528	Pre-1960	HapPL-N1	HapSIL-L	HapTIL-S	HapFIL-N4
Ta000433	1961-1980	HapPL-M	HapSIL-L	HapTIL-S	HapFIL-N1
Ta000399	1981-2000	HapPL-M	HapSIL-L	HapTIL-S	HapFIL-L
MP003	Pre-1960	HapPL-S	HapSIL-L	HapTIL-S	HapFIL-L
Ta000402	Pre-1960	HapPL-M	HapSIL-L	HapTIL-S	HapFIL-L
Ta001520	1961-1980	HapPL-M	HapSIL-L	HapTIL-S	HapFIL-L
MP007	1961-1980	HapPL-S	HapSIL-L	HapTIL-S	HapFIL-N3
MP006	pre-1960	HapPL-S	HapSIL-L	HapTIL-S	HapFIL-L
MP063	1961-1980	HapPL-M	HapSIL-L	HapTIL-S	HapFIL-N3
Ta000200	2001-2020	HapPL-M	HapSIL-L	HapTIL-S	HapFIL-N1
Ta000786	Pre-1960	HapPL-M	HapSIL-L	HapTIL-S	HapFIL-L
MP072	1961-1980	HapPL-M	HapSIL-L	HapTIL-S	HapFIL-N3
Ta000513	2001-2020	HapPL-M	HapSIL-L	HapTIL-S	HapFIL-N1
Ta000927	1961-1980	HapPL-N1	HapSIL-L	HapTIL-S	HapFIL-N2
Ta002385	2001-2020	HapPL-M	HapSIL-L	HapTIL-S	HapFIL-N1
Ta001583	Pre-1960	HapPL-S	HapSIL-L	HapTIL-S	HapFIL-L
Ta002205	2001-2020	HapPL-N1	HapSIL-L	HapTIL-S	HapFIL-L
Ta001629	Pre-1960	HapPL-S	HapSIL-L	HapTIL-S	HapFIL-N4
MP043	Pre-1960	HapPL-S	HapSIL-L	HapTIL-S	HapFIL-N3
Ta000765	Pre-1960	HapPL-S	HapSIL-L	HapTIL-S	HapFIL-S
Ta001584	Pre-1960	HapPL-S	HapSIL-L	HapTIL-S	HapFIL-N4
Ta002185	2001-2020	HapPL-M	HapSIL-L	HapTIL-S	HapFIL-N1
Ta000928	Pre-1960	HapPL-S	HapSIL-L	HapTIL-S	HapFIL-L
Ta001143	1961-1980	HapPL-M	HapSIL-L	HapTIL-S	HapFIL-N1
Ta001237	2001-2020	HapPL-M	HapSIL-L	HapTIL-S	HapFIL-N1
MP065	1961-1980	HapPL-S	HapSIL-L	HapTIL-S	HapFIL-N3
MP080	1981-2000	HapPL-S	HapSIL-L	HapTIL-S	HapFIL-N3
Ta001573	Pre-1960	HapPL-S	HapSIL-L	HapTIL-S	HapFIL-L
Ta002160	2001-2020	HapPL-M	HapSIL-L	HapTIL-S	HapFIL-L
Ta000469	1981-2000	HapPL-N1	HapSIL-L	HapTIL-S	HapFIL-N1
Ta002286	1981-2000	HapPL-N1	HapSIL-L	HapTIL-S	HapFIL-L
Ta002156	2001-2020	HapPL-M	HapSIL-L	HapTIL-S	HapFIL-N1
Ta002142	2001-2020	HapPL-M	HapSIL-L	HapTIL-S	HapFIL-L
Ta000613	2001-2020	HapPL-M	HapSIL-L	HapTIL-S	HapFIL-L
Ta000744	1961-1980	HapPL-M	HapSIL-L	HapTIL-S	HapFIL-N2
MP055	1961-1980	HapPL-M	HapSIL-L	HapTIL-S	HapFIL-L
MP046	Pre-1960	HapPL-M	HapSIL-L	HapTIL-S	HapFIL-L
MP047	Pre-1960	HapPL-L	HapSIL-L	HapTIL-S	HapFIL-L
MP060	1961-1980	HapPL-S	HapSIL-L	HapTIL-S	HapFIL-L
Ta002230	1981-2000	HapPL-S	HapSIL-L	HapTIL-S	HapFIL-L
Ta002216	1981-2000	HapPL-S	HapSIL-L	HapTIL-S	HapFIL-N2
Ta002140	1981-2000	HapPL-S	HapSIL-L	HapTIL-S	HapFIL-N4
Ta002254	2001-2020	HapPL-M	HapSIL-L	HapTIL-S	HapFIL-L
Ta001619	Pre-1960	HapPL-M	HapSIL-L	HapTIL-S	HapFIL-L
MP025	Pre-1960	HapPL-S	HapSIL-L	HapTIL-S	HapFIL-L
MP015	Pre-1960	HapPL-S	HapSIL-L	HapTIL-S	HapFIL-L
Ta001479	Pre-1960	HapPL-S	HapSIL-L	HapTIL-S	HapFIL-L
Ta002348	2001-2020	HapPL-N1	HapSIL-L	HapTIL-S	HapFIL-N1
Ta002349	2001-2020	HapPL-M	HapSIL-L	HapTIL-S	HapFIL-L
Ta002350	2001-2020	HapPL-M	HapSIL-L	HapTIL-S	HapFIL-L
Ta002397	2001-2020	HapPL-S	HapSIL-L	HapTIL-L	HapFIL-N1
Ta000573	2001-2020	HapPL-M	HapSIL-L	HapTIL-L	HapFIL-L
Ta000577	1981-2000	HapPL-M	HapSIL-L	HapTIL-L	HapFIL-L
MP085	1961-1980	HapPL-S	HapSIL-L	HapTIL-S	HapFIL-L
Ta000957	2001-2020	HapPL-N1	HapSIL-L	HapTIL-S	HapFIL-L
MP116	2001-2020	HapPL-S	HapSIL-L	HapTIL-S	HapFIL-L
Ta002395	2001-2020	HapPL-M	HapSIL-L	HapTIL-S	HapFIL-L
Ta002396	2001-2020	HapPL-M	HapSIL-L	HapTIL-S	HapFIL-L
Ta000950	1961-1980	HapPL-M	HapSIL-L	HapTIL-S	HapFIL-N1
Ta002394	2001-2020	HapPL-M	HapSIL-L	HapTIL-S	HapFIL-L
Ta000676	2001-2020	HapPL-M	HapSIL-L	HapTIL-S	HapFIL-N4
Ta002165	2001-2020	HapPL-M	HapSIL-L	HapTIL-S	HapFIL-N1
Ta001478	Pre-1960	HapPL-S	HapSIL-L	HapTIL-S	HapFIL-L
Ta001596	Pre-1960	HapPL-S	HapSIL-L	HapTIL-S	HapFIL-N4
Ta002117	Pre-1960	HapPL-S	HapSIL-L	HapTIL-S	HapFIL-L
Ta001605	Pre-1960	HapPL-M	HapSIL-L	HapTIL-S	HapFIL-L
Ta002287	2001-2020	HapPL-M	HapSIL-L	HapTIL-S	HapFIL-N1
Ta002206	1981-2000	HapPL-N1	HapSIL-L	HapTIL-S	HapFIL-L
Ta001437	Pre-1960	HapPL-S	HapSIL-L	HapTIL-S	HapFIL-N4
Ta001207	1961-1980	HapPL-M	HapSIL-L	HapTIL-S	HapFIL-N1
Ta000025	2001-2020	HapPL-M	HapSIL-L	HapTIL-S	HapFIL-N1
MP076	1981-2000	HapPL-S	HapSIL-L	HapTIL-S	HapFIL-L
Ta002351	1981-2000	HapPL-M	HapSIL-L	HapTIL-S	HapFIL-L
Ta002352	2001-2020	HapPL-M	HapSIL-L	HapTIL-S	HapFIL-L
Ta002319	1981-2000	HapPL-S	HapSIL-L	HapTIL-S	HapFIL-N2
Ta000952	1981-2000	HapPL-M	HapSIL-L	HapTIL-S	HapFIL-N1
Ta000948	1981-2000	HapPL-M	HapSIL-L	HapTIL-S	HapFIL-L
Ta002325	1981-2000	HapPL-M	HapSIL-L	HapTIL-S	HapFIL-N1
Ta000692	2001-2020	HapPL-M	HapSIL-L	HapTIL-S	HapFIL-L
Ta000945	2001-2020	HapPL-M	HapSIL-L	HapTIL-S	HapFIL-L
Ta000961	2001-2020	HapPL-M	HapSIL-L	HapTIL-S	HapFIL-L
Ta002324	2001-2020	HapPL-M	HapSIL-L	HapTIL-S	HapFIL-N4
Ta000682	2001-2020	HapPL-M	HapSIL-L	HapTIL-S	HapFIL-N1
Ta002322	2001-2020	HapPL-M	HapSIL-L	HapTIL-S	HapFIL-N1
Ta002326	2001-2020	HapPL-M	HapSIL-L	HapTIL-S	HapFIL-N1
Ta002327	2001-2020	HapPL-M	HapSIL-L	HapTIL-S	HapFIL-L
Ta002328	2001-2020	HapPL-M	HapSIL-L	HapTIL-S	HapFIL-N4
Ta002329	2001-2020	HapPL-M	HapSIL-L	HapTIL-S	HapFIL-L
Ta002330	2001-2020	HapPL-M	HapSIL-L	HapTIL-L	HapFIL-L
Ta002320	2001-2020	HapPL-M	HapSIL-L	HapTIL-S	HapFIL-N1
Ta002321	2001-2020	HapPL-M	HapSIL-L	HapTIL-S	HapFIL-L
Ta000571	2001-2020	HapPL-M	HapSIL-L	HapTIL-S	HapFIL-L
Ta000969	1961-1980	HapPL-M	HapSIL-L	HapTIL-S	HapFIL-L
Ta002318	1981-2000	HapPL-S	HapSIL-L	HapTIL-S	HapFIL-N1
MP137	1961-1980	HapPL-M	HapSIL-L	HapTIL-S	HapFIL-L
Ta000555	2001-2020	HapPL-M	HapSIL-L	HapTIL-S	HapFIL-L
MP058	1961-1980	HapPL-M	HapSIL-L	HapTIL-S	HapFIL-L
Ta001958	2001-2020	HapPL-M	HapSIL-L	HapTIL-S	HapFIL-N1
Ta000204	2001-2020	HapPL-M	HapSIL-L	HapTIL-S	HapFIL-N1
Ta001463	1981-2000	HapPL-M	HapSIL-L	HapTIL-S	HapFIL-N2
Ta000731	1961-1980	HapPL-M	HapSIL-L	HapTIL-S	HapFIL-N4
Ta002404	2001-2020	HapPL-M	HapSIL-L	HapTIL-S	HapFIL-N1
MP027	Pre-1960	HapPL-M	HapSIL-L	HapTIL-S	HapFIL-L
Ta002089	2001-2020	HapPL-S	HapSIL-L	HapTIL-S	HapFIL-N1
Ta001546	1961-1980	HapPL-S	HapSIL-L	HapTIL-S	HapFIL-L
MP056	1961-1980	HapPL-S	HapSIL-L	HapTIL-S	HapFIL-L
MP004	Pre-1960	HapPL-L	HapSIL-L	HapTIL-S	HapFIL-L
MP099	1981-2000	HapPL-S	HapSIL-L	HapTIL-S	HapFIL-N3
Ta002209	1981-2000	HapPL-M	HapSIL-L	HapTIL-S	HapFIL-N4
Ta000739	1981-2000	HapPL-S	HapSIL-L	HapTIL-S	HapFIL-N1
MP104	1981-2000	HapPL-S	HapSIL-L	HapTIL-S	HapFIL-N3
Ta000479	2001-2020	HapPL-M	HapSIL-L	HapTIL-S	HapFIL-N1
Ta002164	2001-2020	HapPL-M	HapSIL-L	HapTIL-S	HapFIL-S
Ta002166	2001-2020	HapPL-M	HapSIL-L	HapTIL-S	HapFIL-L
Ta000460	2001-2020	HapPL-M	HapSIL-L	HapTIL-S	HapFIL-L
Ta002448	2001-2020	HapPL-M	HapSIL-L	HapTIL-S	HapFIL-L
Ta000564	2001-2020	HapPL-M	HapSIL-L	HapTIL-S	HapFIL-L
Ta000600	2001-2020	HapPL-S	HapSIL-L	HapTIL-S	HapFIL-N1
Ta002423	2001-2020	HapPL-M	HapSIL-L	HapTIL-S	HapFIL-N1
Ta001177	2001-2020	HapPL-M	HapSIL-L	HapTIL-S	HapFIL-L
Ta002144	1981-2000	HapPL-M	HapSIL-L	HapTIL-S	HapFIL-L
Ta002186	1981-2000	HapPL-M	HapSIL-L	HapTIL-S	HapFIL-L
Ta000481	1981-2000	HapPL-M	HapSIL-L	HapTIL-S	HapFIL-N2
Ta002136	2001-2020	HapPL-M	HapSIL-L	HapTIL-S	HapFIL-N2
Ta001977	2001-2020	HapPL-M	HapSIL-L	HapTIL-S	HapFIL-L
Ta002288	1981-2000	HapPL-M	HapSIL-L	HapTIL-S	HapFIL-N4
Ta002238	2001-2020	HapPL-M	HapSIL-L	HapTIL-S	HapFIL-N1
Ta002266	2001-2020	HapPL-M	HapSIL-L	HapTIL-S	HapFIL-N1
Ta002289	2001-2020	HapPL-M	HapSIL-L	HapTIL-S	HapFIL-N2
Ta002290	2001-2020	HapPL-M	HapSIL-L	HapTIL-S	HapFIL-L
Ta002137	2001-2020	HapPL-M	HapSIL-L	HapTIL-S	HapFIL-N2
Ta000159	1961-1980	HapPL-S	HapSIL-L	HapTIL-S	HapFIL-N2
Ta001005	1961-1980	HapPL-N1	HapSIL-L	HapTIL-S	HapFIL-L
Ta002432	2001-2020	HapPL-M	HapSIL-L	HapTIL-S	HapFIL-L
Ta001145	Pre-1960	HapPL-M	HapSIL-L	HapTIL-S	HapFIL-N1
Ta002145	2001-2020	HapPL-M	HapSIL-L	HapTIL-S	HapFIL-N1
Ta002138	2001-2020	HapPL-M	HapSIL-L	HapTIL-S	HapFIL-N2
Ta002291	2001-2020	HapPL-N1	HapSIL-L	HapTIL-S	HapFIL-N1
Ta002232	2001-2020	HapPL-M	HapSIL-L	HapTIL-S	HapFIL-N1
Ta002151	2001-2020	HapPL-S	HapSIL-L	HapTIL-S	HapFIL-N1
Ta002270	2001-2020	HapPL-M	HapSIL-L	HapTIL-S	HapFIL-N1
Ta002250	2001-2020	HapPL-S	HapSIL-L	HapTIL-S	HapFIL-N1
Ta000356	1981-2000	HapPL-S	HapSIL-L	HapTIL-S	HapFIL-L
Ta000527	2001-2020	HapPL-M	HapSIL-L	HapTIL-S	HapFIL-N1
Ta000689	1981-2000	HapPL-S	HapSIL-L	HapTIL-S	HapFIL-L
Ta000537	1981-2000	HapPL-M	HapSIL-L	HapTIL-S	HapFIL-N2
Ta002132	1981-2000	HapPL-M	HapSIL-L	HapTIL-S	HapFIL-N1
Ta002157	2001-2020	HapPL-M	HapSIL-L	HapTIL-S	HapFIL-N2
Ta002231	2001-2020	HapPL-M	HapSIL-L	HapTIL-S	HapFIL-N4
Ta000160	2001-2020	HapPL-M	HapSIL-L	HapTIL-S	HapFIL-N1
Ta000476	2001-2020	HapPL-S	HapSIL-L	HapTIL-S	HapFIL-N1
Ta002243	2001-2020	HapPL-M	HapSIL-L	HapTIL-S	HapFIL-N4
Ta002116	2001-2020	HapPL-N1	HapSIL-L	HapTIL-S	HapFIL-N1
Ta002253	2001-2020	HapPL-M	HapSIL-L	HapTIL-S	HapFIL-N1
Ta000161	2001-2020	HapPL-S	HapSIL-L	HapTIL-S	HapFIL-N1
Ta002062	2001-2020	HapPL-N2	HapSIL-L	HapTIL-S	HapFIL-N1
Ta002236	2001-2020	HapPL-M	HapSIL-L	HapTIL-S	HapFIL-N1
Ta002248	2001-2020	HapPL-N1	HapSIL-L	HapTIL-S	HapFIL-N1
Ta000477	2001-2020	HapPL-M	HapSIL-L	HapTIL-S	HapFIL-N1
Ta000759	Pre-1960	HapPL-S	HapSIL-L	HapTIL-S	HapFIL-N4
Ta001652	Pre-1960	HapPL-M	HapSIL-L	HapTIL-S	HapFIL-L
Ta001446	1981-2000	HapPL-S	HapSIL-L	HapTIL-S	HapFIL-L
Ta000781	Pre-1960	HapPL-S	HapSIL-L	HapTIL-S	HapFIL-N4
Ta000700	Pre-1960	HapPL-S	HapSIL-L	HapTIL-S	HapFIL-L
Ta001631	Pre-1960	HapPL-M	HapSIL-L	HapTIL-S	HapFIL-L
Ta000699	Pre-1960	HapPL-S	HapSIL-L	HapTIL-S	HapFIL-L
Ta000764	Pre-1960	HapPL-S	HapSIL-L	HapTIL-S	HapFIL-S
Ta002052	2001-2020	HapPL-M	HapSIL-L	HapTIL-S	HapFIL-N1
Ta002311	2001-2020	HapPL-N1	HapSIL-L	HapTIL-S	HapFIL-N4
Ta002312	2001-2020	HapPL-M	HapSIL-L	HapTIL-S	HapFIL-L
Ta002313	2001-2020	HapPL-M	HapSIL-L	HapTIL-S	HapFIL-L
Ta002315	2001-2020	HapPL-S	HapSIL-L	HapTIL-S	HapFIL-N1
Ta000999	pre-1960	HapPL-S	HapSIL-L	HapTIL-S	HapFIL-L
Ta002308	2001-2020	HapPL-S	HapSIL-L	HapTIL-S	HapFIL-N1
Ta002310	2001-2020	HapPL-S	HapSIL-L	HapTIL-S	HapFIL-N1
Ta000508	2001-2020	HapPL-M	HapSIL-L	HapTIL-S	HapFIL-L
Ta002307	2001-2020	HapPL-S	HapSIL-L	HapTIL-S	HapFIL-N1
Ta001102	2001-2020	HapPL-M	HapSIL-L	HapTIL-S	HapFIL-N2
Ta000112	2001-2020	HapPL-M	HapSIL-L	HapTIL-S	HapFIL-N2
Ta000207	1981-2000	HapPL-M	HapSIL-L	HapTIL-S	HapFIL-N2
MP112	2001-2020	HapPL-S	HapSIL-L	HapTIL-S	HapFIL-L
Ta002067	2001-2020	HapPL-M	HapSIL-L	HapTIL-S	HapFIL-N1
Ta000520	2001-2020	HapPL-M	HapSIL-L	HapTIL-S	HapFIL-N2
Ta000517	2001-2020	HapPL-M	HapSIL-L	HapTIL-S	HapFIL-N1
Ta001406	2001-2020	HapPL-M	HapSIL-L	HapTIL-S	HapFIL-N4
Ta000099	2001-2020	HapPL-M	HapSIL-L	HapTIL-S	HapFIL-N2
Ta000021	2001-2020	HapPL-M	HapSIL-L	HapTIL-S	HapFIL-N2
Ta001159	Pre-1960	HapPL-M	HapSIL-L	HapTIL-S	HapFIL-L
Ta000822	1961-1980	HapPL-M	HapSIL-L	HapTIL-S	HapFIL-N1
Ta000716	Pre-1960	HapPL-M	HapSIL-L	HapTIL-S	HapFIL-L
Ta001590	Pre-1960	HapPL-S	HapSIL-L	HapTIL-S	HapFIL-L
Ta000913	2001-2020	HapPL-M	HapSIL-L	HapTIL-S	HapFIL-N2
Ta000885	2001-2020	HapPL-M	HapSIL-L	HapTIL-S	HapFIL-N1
Ta000954	2001-2020	HapPL-M	HapSIL-L	HapTIL-S	HapFIL-N2
MP127	2001-2020	HapPL-S	HapSIL-L	HapTIL-S	HapFIL-N3
Ta001954	2001-2020	HapPL-M	HapSIL-L	HapTIL-S	HapFIL-N1
Ta000162	2001-2020	HapPL-S	HapSIL-L	HapTIL-S	HapFIL-N4
Ta001417	2001-2020	HapPL-M	HapSIL-L	HapTIL-S	HapFIL-N1
Ta000131	2001-2020	HapPL-S	HapSIL-L	HapTIL-S	HapFIL-N2
MP074	1961-1980	HapPL-S	HapSIL-L	HapTIL-S	HapFIL-L
MP102	1981-2000	HapPL-M	HapSIL-L	HapTIL-S	HapFIL-N3
MP106	1981-2000	HapPL-S	HapSIL-S	HapTIL-S	HapFIL-L
Ta002190	1981-2000	HapPL-M	HapSIL-L	HapTIL-S	HapFIL-L
Ta002207	2001-2020	HapPL-M	HapSIL-L	HapTIL-S	HapFIL-N1
MP052	pre-1960	HapPL-L	HapSIL-L	HapTIL-S	HapFIL-L
Ta001082	1961-1980	HapPL-M	HapSIL-L	HapTIL-S	HapFIL-N1
MP057	1961-1980	HapPL-S	HapSIL-L	HapTIL-S	HapFIL-L
Ta000665	1981-2000	HapPL-S	HapSIL-L	HapTIL-S	HapFIL-N1
Ta000612	2001-2020	HapPL-M	HapSIL-L	HapTIL-S	HapFIL-L
Ta000937	2001-2020	HapPL-S	HapSIL-L	HapTIL-S	HapFIL-N1
Ta002180	1981-2000	HapPL-S	HapSIL-L	HapTIL-S	HapFIL-N1
Ta001413	2001-2020	HapPL-M	HapSIL-L	HapTIL-S	HapFIL-L
Ta000789	1981-2000	HapPL-M	HapSIL-L	HapTIL-S	HapFIL-N4
Ta000708	1961-1980	HapPL-M	HapSIL-L	HapTIL-S	HapFIL-N1
Ta001038	1981-2000	HapPL-M	HapSIL-L	HapTIL-S	HapFIL-L
Ta000620	1981-2000	HapPL-M	HapSIL-L	HapTIL-S	HapFIL-N1
MP081	1981-2000	HapPL-L	HapSIL-L	HapTIL-S	HapFIL-N3
Ta000483	1981-2000	HapPL-S	HapSIL-L	HapTIL-S	HapFIL-N1
Ta002277	2001-2020	HapPL-M	HapSIL-L	HapTIL-S	HapFIL-N1
Ta000654	1981-2000	HapPL-N1	HapSIL-L	HapTIL-S	HapFIL-N1
Ta000887	1981-2000	HapPL-N1	HapSIL-L	HapTIL-S	HapFIL-N1
Ta002256	2001-2020	HapPL-M	HapSIL-L	HapTIL-S	HapFIL-N1
Ta002261	2001-2020	HapPL-M	HapSIL-L	HapTIL-S	HapFIL-L
Ta002158	2001-2020	HapPL-M	HapSIL-L	HapTIL-S	HapFIL-L
Ta000738	1961-1980	HapPL-S	HapSIL-L	HapTIL-S	HapFIL-N2
Ta002237	2001-2020	HapPL-M	HapSIL-L	HapTIL-S	HapFIL-N1
Ta002283	2001-2020	HapPL-S	HapSIL-L	HapTIL-S	HapFIL-N1
Ta002249	2001-2020	HapPL-M	HapSIL-L	HapTIL-S	HapFIL-L
Ta002088	2001-2020	HapPL-M	HapSIL-L	HapTIL-S	HapFIL-N1
Ta001592	Pre-1960	HapPL-S	HapSIL-L	HapTIL-S	HapFIL-L
MP022	Pre-1960	HapPL-M	HapSIL-L	HapTIL-S	HapFIL-L
Ta000209	2001-2020	HapPL-M	HapSIL-L	HapTIL-S	HapFIL-N1
Ta002189	2001-2020	HapPL-S	HapSIL-L	HapTIL-S	HapFIL-L
Ta002102	2001-2020	HapPL-S	HapSIL-L	HapTIL-S	HapFIL-N1
Ta000920	1981-2000	HapPL-N2	HapSIL-L	HapTIL-S	HapFIL-N1
Ta002130	1981-2000	HapPL-M	HapSIL-L	HapTIL-S	HapFIL-L
Ta000742	1981-2000	HapPL-M	HapSIL-L	HapTIL-S	HapFIL-N1
Ta002128	2001-2020	HapPL-M	HapSIL-L	HapTIL-S	HapFIL-N2
Ta000933	1981-2000	HapPL-M	HapSIL-L	HapTIL-S	HapFIL-L
Ta000164	1981-2000	HapPL-N2	HapSIL-L	HapTIL-S	HapFIL-L
Ta002131	1981-2000	HapPL-L	HapSIL-L	HapTIL-S	HapFIL-N1
MP094	1981-2000	HapPL-L	HapSIL-L	HapTIL-S	HapFIL-L
Ta000166	1981-2000	HapPL-S	HapSIL-L	HapTIL-S	HapFIL-N1
Ta002084	1981-2000	HapPL-M	HapSIL-L	HapTIL-S	HapFIL-N2
Ta001400	2001-2020	HapPL-S	HapSIL-L	HapTIL-S	HapFIL-L
Ta002295	2001-2020	HapPL-M	HapSIL-L	HapTIL-S	HapFIL-N4
Ta000486	2001-2020	HapPL-N1	HapSIL-L	HapTIL-S	HapFIL-L
Ta002296	2001-2020	HapPL-M	HapSIL-L	HapTIL-S	HapFIL-L
Ta000489	2001-2020	HapPL-N2	HapSIL-L	HapTIL-S	HapFIL-L
Ta002276	2001-2020	HapPL-S	HapSIL-L	HapTIL-S	HapFIL-L
Ta001003	1981-2000	HapPL-N1	HapSIL-L	HapTIL-S	HapFIL-N2
Ta000377	1981-2000	HapPL-M	HapSIL-L	HapTIL-S	HapFIL-N1
Ta002163	1981-2000	HapPL-N1	HapSIL-L	HapTIL-S	HapFIL-N2
Ta000987	2001-2020	HapPL-N1	HapSIL-L	HapTIL-S	HapFIL-N2
Ta002172	1981-2000	HapPL-N2	HapSIL-L	HapTIL-S	HapFIL-L
Ta001428	1961-1980	HapPL-M	HapSIL-L	HapTIL-S	HapFIL-N1
Ta001085	1981-2000	HapPL-M	HapSIL-L	HapTIL-S	HapFIL-N1
Ta000710	1981-2000	HapPL-M	HapSIL-L	HapTIL-S	HapFIL-L
Ta002338	2001-2020	HapPL-M	HapSIL-L	HapTIL-S	HapFIL-N1
Ta002333	1961-1980	HapPL-S	HapSIL-L	HapTIL-S	HapFIL-N1
Ta000736	1961-1980	HapPL-M	HapSIL-L	HapTIL-S	HapFIL-N1
Ta002213	2001-2020	HapPL-M	HapSIL-L	HapTIL-S	HapFIL-N1
Ta001105	2001-2020	HapPL-M	HapSIL-L	HapTIL-S	HapFIL-N1
Ta000778	Pre-1960	HapPL-S	HapSIL-L	HapTIL-S	HapFIL-L
Ta001540	1961-1980	HapPL-S	HapSIL-L	HapTIL-S	HapFIL-S
Ta000721	1981-2000	HapPL-S	HapSIL-L	HapTIL-S	HapFIL-N1
Ta002285	2001-2020	HapPL-S	HapSIL-L	HapTIL-S	HapFIL-N1
Ta001008	2001-2020	HapPL-M	HapSIL-L	HapTIL-S	HapFIL-N2
Ta002129	2001-2020	HapPL-S	HapSIL-L	HapTIL-S	HapFIL-N1
Ta001410	2001-2020	HapPL-M	HapSIL-L	HapTIL-S	HapFIL-N1
Ta000606	2001-2020	HapPL-M	HapSIL-L	HapTIL-S	HapFIL-N2
Ta000666	1981-2000	HapPL-N1	HapSIL-L	HapTIL-S	HapFIL-N2
Ta001392	2001-2020	HapPL-M	HapSIL-L	HapTIL-S	HapFIL-N1
Ta001391	2001-2020	HapPL-M	HapSIL-L	HapTIL-S	HapFIL-N1
Ta002100	2001-2020	HapPL-M	HapSIL-L	HapTIL-S	HapFIL-L
Ta001955	2001-2020	HapPL-M	HapSIL-L	HapTIL-S	HapFIL-L
Ta001956	2001-2020	HapPL-M	HapSIL-L	HapTIL-S	HapFIL-N4
Ta001378	2001-2020	HapPL-M	HapSIL-L	HapTIL-S	HapFIL-N2
Ta001360	2001-2020	HapPL-M	HapSIL-L	HapTIL-S	HapFIL-N2
Ta000371	2001-2020	HapPL-M	HapSIL-L	HapTIL-S	HapFIL-N1
MP130	2001-2020	HapPL-S	HapSIL-L	HapTIL-S	HapFIL-N3
Ta000528	2001-2020	HapPL-S	HapSIL-L	HapTIL-S	HapFIL-N1
MP122	2001-2020	HapPL-S	HapSIL-L	HapTIL-S	HapFIL-L
Ta000622	1981-2000	HapPL-S	HapSIL-L	HapTIL-S	HapFIL-N2
Ta002181	1981-2000	HapPL-M	HapSIL-L	HapTIL-S	HapFIL-N1
Ta002220	1961-1980	HapPL-M	HapSIL-L	HapTIL-S	HapFIL-L
Ta000193	2001-2020	HapPL-N2	HapSIL-L	HapTIL-S	HapFIL-L
Ta002071	2001-2020	HapPL-M	HapSIL-L	HapTIL-S	HapFIL-N4
Ta000529	2001-2020	HapPL-S	HapSIL-L	HapTIL-S	HapFIL-N1
Ta000525	2001-2020	HapPL-S	HapSIL-L	HapTIL-S	HapFIL-N1
Ta002150	2001-2020	HapPL-M	HapSIL-L	HapTIL-S	HapFIL-N4
Ta001190	Pre-1960	HapPL-S	HapSIL-L	HapTIL-S	HapFIL-N4
Ta000747	1961-1980	HapPL-M	HapSIL-L	HapTIL-S	HapFIL-N1
Ta002297	2001-2020	HapPL-N1	HapSIL-L	HapTIL-S	HapFIL-N4
Ta002298	2001-2020	HapPL-M	HapSIL-L	HapTIL-S	HapFIL-L
Ta002278	2001-2020	HapPL-M	HapSIL-L	HapTIL-S	HapFIL-L
Ta000970	Pre-1960	HapPL-S	HapSIL-L	HapTIL-S	HapFIL-L
Ta001052	1981-2000	HapPL-M	HapSIL-L	HapTIL-S	HapFIL-N1
Ta001074	1981-2000	HapPL-M	HapSIL-L	HapTIL-S	HapFIL-N1
Ta002171	1981-2000	HapPL-M	HapSIL-L	HapTIL-S	HapFIL-N2
MP086	1981-2000	HapPL-S	HapSIL-L	HapTIL-S	HapFIL-L
MP089	1981-2000	HapPL-S	HapSIL-L	HapTIL-S	HapFIL-L
MP096	1981-2000	HapPL-M	HapSIL-L	HapTIL-S	HapFIL-L
Ta002092	1981-2000	HapPL-S	HapSIL-L	HapTIL-S	HapFIL-N1
Ta001053	1961-1980	HapPL-M	HapSIL-L	HapTIL-S	HapFIL-N1
Ta000811	1981-2000	HapPL-M	HapSIL-L	HapTIL-S	HapFIL-N1
Ta002103	1961-1980	HapPL-M	HapSIL-L	HapTIL-S	HapFIL-N1
Ta000604	1981-2000	HapPL-S	HapSIL-L	HapTIL-S	HapFIL-N1
Ta002057	1981-2000	HapPL-M	HapSIL-L	HapTIL-S	HapFIL-N1
Ta002091	1981-2000	HapPL-M	HapSIL-L	HapTIL-S	HapFIL-L
Ta000990	2001-2020	HapPL-M	HapSIL-L	HapTIL-S	HapFIL-N1
Ta000538	2001-2020	HapPL-M	HapSIL-L	HapTIL-S	HapFIL-N4
Ta002242	2001-2020	HapPL-M	HapSIL-L	HapTIL-S	HapFIL-N1
MP118	2001-2020	HapPL-S	HapSIL-L	HapTIL-S	HapFIL-N3
Ta002299	2001-2020	HapPL-M	HapSIL-L	HapTIL-S	HapFIL-N1
Ta000498	2001-2020	HapPL-S	HapSIL-L	HapTIL-S	HapFIL-L
Ta000168	2001-2020	HapPL-S	HapSIL-L	HapTIL-S	HapFIL-N1
Ta000499	2001-2020	HapPL-N1	HapSIL-L	HapTIL-S	HapFIL-L
Ta000170	1981-2000	HapPL-S	HapSIL-L	HapTIL-S	HapFIL-N1
Ta000495	2001-2020	HapPL-S	HapSIL-L	HapTIL-S	HapFIL-N1
Ta000496	2001-2020	HapPL-S	HapSIL-L	HapTIL-S	HapFIL-N1
Ta000174	2001-2020	HapPL-M	HapSIL-L	HapTIL-S	HapFIL-N1
Ta000175	2001-2020	HapPL-S	HapSIL-L	HapTIL-S	HapFIL-N1
Ta000212	2001-2020	HapPL-M	HapSIL-L	HapTIL-S	HapFIL-N1
Ta000214	2001-2020	HapPL-M	HapSIL-L	HapTIL-S	HapFIL-N1
Ta000841	2001-2020	HapPL-M	HapSIL-L	HapTIL-S	HapFIL-N1
Ta001104	2001-2020	HapPL-M	HapSIL-L	HapTIL-S	HapFIL-N1
Ta002412	2001-2020	HapPL-S	HapSIL-L	HapTIL-S	HapFIL-N1
Ta000213	2001-2020	HapPL-M	HapSIL-L	HapTIL-S	HapFIL-N1
Ta000542	2001-2020	HapPL-S	HapSIL-L	HapTIL-S	HapFIL-N1
Ta002416	2001-2020	HapPL-M	HapSIL-L	HapTIL-S	HapFIL-N4
Ta000812	1981-2000	HapPL-M	HapSIL-L	HapTIL-S	HapFIL-L
MP024	Pre-1960	HapPL-M	HapSIL-L	HapTIL-S	HapFIL-L
Ta001169	Pre-1960	HapPL-S	HapSIL-L	HapTIL-S	HapFIL-L
Ta001090	1961-1980	HapPL-M	HapSIL-L	HapTIL-S	HapFIL-N1
Ta001161	Pre-1960	HapPL-M	HapSIL-L	HapTIL-S	HapFIL-L
Ta000959	2001-2020	HapPL-M	HapSIL-L	HapTIL-S	HapFIL-L
Ta000660	2001-2020	HapPL-M	HapSIL-L	HapTIL-L	HapFIL-L
Ta000711	2001-2020	HapPL-M	HapSIL-L	HapTIL-S	HapFIL-L
Ta002392	2001-2020	HapPL-M	HapSIL-L	HapTIL-S	HapFIL-L
Ta002393	2001-2020	HapPL-M	HapSIL-L	HapTIL-S	HapFIL-L
MP070	1961-1980	HapPL-S	HapSIL-L	HapTIL-S	HapFIL-L
MP078	1981-2000	HapPL-S	HapSIL-L	HapTIL-S	HapFIL-L
Ta000677	1981-2000	HapPL-M	HapSIL-L	HapTIL-L	HapFIL-N1
Ta000790	1981-2000	HapPL-M	HapSIL-L	HapTIL-L	HapFIL-L
Ta001235	Pre-1960	HapPL-S	HapSIL-L	HapTIL-S	HapFIL-L
Ta001613	Pre-1960	HapPL-S	HapSIL-L	HapTIL-S	HapFIL-L
MP002	Pre-1960	HapPL-S	HapSIL-L	HapTIL-S	HapFIL-N3
Ta002365	2001-2020	HapPL-M	HapSIL-L	HapTIL-S	HapFIL-L
Ta002363	2001-2020	HapPL-M	HapSIL-L	HapTIL-S	HapFIL-L
Ta000576	2001-2020	HapPL-M	HapSIL-L	HapTIL-S	HapFIL-S
Ta002403	2001-2020	HapPL-M	HapSIL-L	HapTIL-S	HapFIL-L
MP051	pre-1960	HapPL-M	HapSIL-L	HapTIL-S	HapFIL-L
Ta000717	1981-2000	HapPL-M	HapSIL-L	HapTIL-S	HapFIL-N1
Ta000505	2001-2020	HapPL-M	HapSIL-L	HapTIL-S	HapFIL-N1
Ta002370	2001-2020	HapPL-M	HapSIL-L	HapTIL-S	HapFIL-S
Ta002367	2001-2020	HapPL-M	HapSIL-L	HapTIL-S	HapFIL-L
Ta002368	2001-2020	HapPL-M	HapSIL-L	HapTIL-S	HapFIL-L
Ta002369	2001-2020	HapPL-M	HapSIL-L	HapTIL-S	HapFIL-L
Ta000712	1961-1980	HapPL-M	HapSIL-L	HapTIL-S	HapFIL-L
Ta002366	2001-2020	HapPL-M	HapSIL-L	HapTIL-S	HapFIL-L
Ta001013	1981-2000	HapPL-M	HapSIL-L	HapTIL-S	HapFIL-S
Ta000946	2001-2020	HapPL-M	HapSIL-L	HapTIL-S	HapFIL-L
Ta002188	1981-2000	HapPL-M	HapSIL-L	HapTIL-S	HapFIL-L
Ta002214	2001-2020	HapPL-M	HapSIL-L	HapTIL-S	HapFIL-L
Ta001471	1961-1980	HapPL-S	HapSIL-L	HapTIL-S	HapFIL-N2
Ta001044	pre-1960	HapPL-S	HapSIL-L	HapTIL-S	HapFIL-N2
Ta002198	2001-2020	HapPL-M	HapSIL-L	HapTIL-S	HapFIL-L
Ta000909	2001-2020	HapPL-M	HapSIL-L	HapTIL-S	HapFIL-L
Ta002202	1981-2000	HapPL-M	HapSIL-L	HapTIL-S	HapFIL-L
Ta000814	pre-1960	HapPL-S	HapSIL-L	HapTIL-S	HapFIL-L
Ta002143	2001-2020	HapPL-S	HapSIL-L	HapTIL-S	HapFIL-N1
Ta002146	2001-2020	HapPL-M	HapSIL-L	HapTIL-S	HapFIL-N4
Ta002447	2001-2020	HapPL-M	HapSIL-L	HapTIL-S	HapFIL-L
MP037	Pre-1960	HapPL-S	HapSIL-L	HapTIL-S	HapFIL-N3
Ta000562	2001-2020	HapPL-M	HapSIL-L	HapTIL-S	HapFIL-N1
Ta000215	2001-2020	HapPL-M	HapSIL-L	HapTIL-S	HapFIL-L
Ta002218	1981-2000	HapPL-M	HapSIL-L	HapTIL-S	HapFIL-N1
Ta000177	2001-2020	HapPL-M	HapSIL-L	HapTIL-S	HapFIL-L
Ta000748	1961-1980	HapPL-L	HapSIL-L	HapTIL-S	HapFIL-L
Ta000791	Pre-1960	HapPL-S	HapSIL-L	HapTIL-S	HapFIL-L
Ta000551	1981-2000	HapPL-M	HapSIL-L	HapTIL-S	HapFIL-L
Ta002252	2001-2020	HapPL-M	HapSIL-L	HapTIL-S	HapFIL-N2
Ta002274	2001-2020	HapPL-M	HapSIL-L	HapTIL-S	HapFIL-L
Ta001036	Pre-1960	HapPL-N2	HapSIL-L	HapTIL-S	HapFIL-N2
Ta002211	1981-2000	HapPL-M	HapSIL-L	HapTIL-S	HapFIL-N1
Ta002193	1981-2000	HapPL-M	HapSIL-L	HapTIL-S	HapFIL-N1
Ta000815	1961-1980	HapPL-M	HapSIL-L	HapTIL-S	HapFIL-N4
Ta002212	2001-2020	HapPL-S	HapSIL-L	HapTIL-S	HapFIL-N1
Ta000533	2001-2020	HapPL-S	HapSIL-L	HapTIL-S	HapFIL-N2
Ta000602	1961-1980	HapPL-N1	HapSIL-L	HapTIL-S	HapFIL-L
Ta001620	1961-1980	HapPL-N1	HapSIL-L	HapTIL-S	HapFIL-L
Ta001621	1961-1980	HapPL-M	HapSIL-L	HapTIL-S	HapFIL-N1
Ta000550	2001-2020	HapPL-M	HapSIL-L	HapTIL-S	HapFIL-N1
Ta002445	2001-2020	HapPL-M	HapSIL-L	HapTIL-S	HapFIL-L
Ta000003	2001-2020	HapPL-M	HapSIL-L	HapTIL-S	HapFIL-N4
Ta000001	2001-2020	HapPL-M	HapSIL-L	HapTIL-S	HapFIL-N4
MP038	Pre-1960	HapPL-M	HapSIL-L	HapTIL-S	HapFIL-L
Ta000994	Pre-1960	HapPL-S	HapSIL-L	HapTIL-S	HapFIL-N4
Ta000061	2001-2020	HapPL-S	HapSIL-L	HapTIL-S	HapFIL-N2
Ta000685	2001-2020	HapPL-M	HapSIL-L	HapTIL-S	HapFIL-N1
Ta000536	2001-2020	HapPL-M	HapSIL-L	HapTIL-S	HapFIL-N1
Ta000530	2001-2020	HapPL-M	HapSIL-L	HapTIL-S	HapFIL-N2
Ta002167	2001-2020	HapPL-M	HapSIL-L	HapTIL-S	HapFIL-N2
Ta000519	2001-2020	HapPL-M	HapSIL-L	HapTIL-S	HapFIL-N2
Ta000958	pre-1960	HapPL-M	HapSIL-L	HapTIL-S	HapFIL-N1
Ta002195	2001-2020	HapPL-S	HapSIL-L	HapTIL-S	HapFIL-N2
Ta000216	1981-2000	HapPL-M	HapSIL-L	HapTIL-S	HapFIL-L
Ta000809	1961-1980	HapPL-M	HapSIL-L	HapTIL-S	HapFIL-L
Ta002428	1981-2000	HapPL-M	HapSIL-L	HapTIL-S	HapFIL-N1
Ta000897	1981-2000	HapPL-M	HapSIL-L	HapTIL-S	HapFIL-N1
Ta000615	2001-2020	HapPL-M	HapSIL-L	HapTIL-S	HapFIL-N1
Ta000924	1981-2000	HapPL-M	HapSIL-L	HapTIL-S	HapFIL-N1
Ta002079	2001-2020	HapPL-M	HapSIL-L	HapTIL-S	HapFIL-N1
Ta002061	2001-2020	HapPL-M	HapSIL-L	HapTIL-S	HapFIL-N1
Ta000586	2001-2020	HapPL-M	HapSIL-L	HapTIL-S	HapFIL-N1
Ta001171	1981-2000	HapPL-M	HapSIL-L	HapTIL-S	HapFIL-N1
Ta000627	2001-2020	HapPL-M	HapSIL-L	HapTIL-S	HapFIL-L
Ta002082	2001-2020	HapPL-M	HapSIL-L	HapTIL-S	HapFIL-L
Ta000217	2001-2020	HapPL-N1	HapSIL-L	HapTIL-S	HapFIL-N1
Ta001370	2001-2020	HapPL-M	HapSIL-L	HapTIL-S	HapFIL-N1
MP069	1981-2000	HapPL-S	HapSIL-L	HapTIL-S	HapFIL-L
Ta002076	1981-2000	HapPL-M	HapSIL-L	HapTIL-S	HapFIL-L
Ta001091	pre-1960	HapPL-M	HapSIL-L	HapTIL-S	HapFIL-N1
Ta000912	1981-2000	HapPL-M	HapSIL-L	HapTIL-S	HapFIL-L
MP121	2001-2020	HapPL-S	HapSIL-L	HapTIL-S	HapFIL-N3
MP100	1981-2000	HapPL-M	HapSIL-L	HapTIL-S	HapFIL-N3
Ta002093	2001-2020	HapPL-N1	HapSIL-L	HapTIL-S	HapFIL-N1
MP053	1961-1980	HapPL-L	HapSIL-L	HapTIL-S	HapFIL-L
MP111	2001-2020	HapPL-L	HapSIL-L	HapTIL-S	HapFIL-L
Ta000648	2001-2020	HapPL-M	HapSIL-L	HapTIL-S	HapFIL-N1
Ta000218	2001-2020	HapPL-N1	HapSIL-L	HapTIL-S	HapFIL-N1
Ta000608	2001-2020	HapPL-S	HapSIL-L	HapTIL-S	HapFIL-N1
Ta000632	2001-2020	HapPL-M	HapSIL-L	HapTIL-S	HapFIL-L
Ta002135	2001-2020	HapPL-S	HapSIL-L	HapTIL-S	HapFIL-N1
Ta002255	2001-2020	HapPL-M	HapSIL-L	HapTIL-S	HapFIL-N1
Ta002265	2001-2020	HapPL-S	HapSIL-L	HapTIL-S	HapFIL-N1
Ta002267	2001-2020	HapPL-M	HapSIL-L	HapTIL-S	HapFIL-N1
Ta002280	2001-2020	HapPL-S	HapSIL-L	HapTIL-S	HapFIL-N1
Ta001545	pre-1960	HapPL-S	HapSIL-L	HapTIL-S	HapFIL-N4
Ta002258	2001-2020	HapPL-S	HapSIL-L	HapTIL-S	HapFIL-N1
Ta002106	2001-2020	HapPL-M	HapSIL-L	HapTIL-S	HapFIL-N1
Ta002027	2001-2020	HapPL-M	HapSIL-L	HapTIL-S	HapFIL-S
Ta002110	2001-2020	HapPL-S	HapSIL-L	HapTIL-S	HapFIL-N4
Ta000524	2001-2020	HapPL-M	HapSIL-L	HapTIL-S	HapFIL-N2
Ta000793	Pre-1960	HapPL-S	HapSIL-L	HapTIL-S	HapFIL-L
Ta001168	Pre-1960	HapPL-M	HapSIL-L	HapTIL-L	HapFIL-L
Ta000509	2001-2020	HapPL-M	HapSIL-L	HapTIL-S	HapFIL-L
MP144	1961-1980	HapPL-S	HapSIL-L	HapTIL-S	HapFIL-L
Ta002380	1981-2000	HapPL-M	HapSIL-L	HapTIL-L	HapFIL-N1
Ta000653	1981-2000	HapPL-M	HapSIL-L	HapTIL-S	HapFIL-N1
Ta002383	2001-2020	HapPL-M	HapSIL-L	HapTIL-S	HapFIL-L
Ta002152	2001-2020	HapPL-S	HapSIL-L	HapTIL-S	HapFIL-L
Ta000510	1981-2000	HapPL-M	HapSIL-L	HapTIL-S	HapFIL-N1
Ta000639	2001-2020	HapPL-M	HapSIL-L	HapTIL-S	HapFIL-N2
Ta000541	2001-2020	HapPL-M	HapSIL-L	HapTIL-S	HapFIL-N2
MP062	1961-1980	HapPL-S	HapSIL-L	HapTIL-S	HapFIL-N3
Ta000645	1981-2000	HapPL-N1	HapSIL-L	HapTIL-S	HapFIL-L
Ta000899	2001-2020	HapPL-M	HapSIL-L	HapTIL-S	HapFIL-N1
Ta000930	1961-1980	HapPL-M	HapSIL-L	HapTIL-S	HapFIL-L
Ta002058	1981-2000	HapPL-M	HapSIL-L	HapTIL-S	HapFIL-L
Ta001182	1981-2000	HapPL-N1	HapSIL-L	HapTIL-S	HapFIL-L
Ta002184	1981-2000	HapPL-S	HapSIL-L	HapTIL-S	HapFIL-L
Ta000998	Pre-1960	HapPL-S	HapSIL-L	HapTIL-S	HapFIL-L
Ta002388	2001-2020	HapPL-M	HapSIL-L	HapTIL-S	HapFIL-L
Ta002251	2001-2020	HapPL-M	HapSIL-L	HapTIL-S	HapFIL-N1
Ta000683	1981-2000	HapPL-M	HapSIL-L	HapTIL-S	HapFIL-L
Ta002051	1981-2000	HapPL-M	HapSIL-L	HapTIL-S	HapFIL-N1
Ta000617	1981-2000	HapPL-M	HapSIL-L	HapTIL-S	HapFIL-L
Ta002098	1981-2000	HapPL-M	HapSIL-L	HapTIL-S	HapFIL-N4
Ta000817	2001-2020	HapPL-M	HapSIL-L	HapTIL-S	HapFIL-N1
Ta002094	2001-2020	HapPL-M	HapSIL-L	HapTIL-S	HapFIL-N1
Ta002105	2001-2020	HapPL-M	HapSIL-L	HapTIL-S	HapFIL-N4
Ta000518	2001-2020	HapPL-M	HapSIL-L	HapTIL-S	HapFIL-N1
Ta002387	1981-2000	HapPL-M	HapSIL-L	HapTIL-S	HapFIL-L
Ta002389	2001-2020	HapPL-M	HapSIL-L	HapTIL-S	HapFIL-L
Ta000127	2001-2020	HapPL-S	HapSIL-L	HapTIL-S	HapFIL-L
Ta000706	2001-2020	HapPL-M	HapSIL-L	HapTIL-S	HapFIL-N2
Ta000922	1981-2000	HapPL-M	HapSIL-L	HapTIL-S	HapFIL-N2
Ta000963	1961-1980	HapPL-N1	HapSIL-L	HapTIL-S	HapFIL-L
MP103	1981-2000	HapPL-M	HapSIL-L	HapTIL-S	HapFIL-N3
Ta002096	2001-2020	HapPL-M	HapSIL-L	HapTIL-S	HapFIL-N2
Ta002050	2001-2020	HapPL-S	HapSIL-L	HapTIL-S	HapFIL-N2
Ta001007	2001-2020	HapPL-M	HapSIL-L	HapTIL-S	HapFIL-L
MP048	pre-1960	HapPL-S	HapSIL-L	HapTIL-S	HapFIL-L
Ta002095	1981-2000	HapPL-M	HapSIL-L	HapTIL-S	HapFIL-N1
MP084	1961-1980	HapPL-S	HapSIL-L	HapTIL-S	HapFIL-N3
Ta001030	Pre-1960	HapPL-S	HapSIL-L	HapTIL-S	HapFIL-L
Ta001056	pre-1960	HapPL-M	HapSIL-L	HapTIL-S	HapFIL-N1
Ta000955	1981-2000	HapPL-M	HapSIL-L	HapTIL-S	HapFIL-S
Ta002115	1981-2000	HapPL-N1	HapSIL-L	HapTIL-S	HapFIL-L
Ta002300	2001-2020	HapPL-M	HapSIL-L	HapTIL-S	HapFIL-L
Ta002301	2001-2020	HapPL-N1	HapSIL-L	HapTIL-S	HapFIL-L
Ta000574	2001-2020	HapPL-M	HapSIL-L	HapTIL-L	HapFIL-L
Ta000596	2001-2020	HapPL-M	HapSIL-L	HapTIL-S	HapFIL-L
Ta002259	2001-2020	HapPL-M	HapSIL-L	HapTIL-S	HapFIL-N1
Ta000421	1981-2000	HapPL-M	HapSIL-L	HapTIL-S	HapFIL-L
Ta001231	1981-2000	HapPL-M	HapSIL-L	HapTIL-S	HapFIL-N2
Ta000084	2001-2020	HapPL-M	HapSIL-L	HapTIL-S	HapFIL-N1
Ta000232	1981-2000	HapPL-M	HapSIL-L	HapTIL-S	HapFIL-N1
Ta000179	2001-2020	HapPL-S	HapSIL-L	HapTIL-S	HapFIL-L
Ta002176	2001-2020	HapPL-M	HapSIL-L	HapTIL-S	HapFIL-L
Ta002245	1981-2000	HapPL-M	HapSIL-L	HapTIL-S	HapFIL-N1
Ta002048	2001-2020	HapPL-M	HapSIL-L	HapTIL-S	HapFIL-N1
Ta000428	2001-2020	HapPL-M	HapSIL-L	HapTIL-S	HapFIL-N1
Ta000100	2001-2020	HapPL-M	HapSIL-L	HapTIL-S	HapFIL-L
Ta000579	2001-2020	HapPL-M	HapSIL-L	HapTIL-S	HapFIL-N1
Ta001240	2001-2020	HapPL-M	HapSIL-L	HapTIL-S	HapFIL-N4
Ta000040	2001-2020	HapPL-M	HapSIL-L	HapTIL-S	HapFIL-N1
Ta002154	2001-2020	HapPL-M	HapSIL-L	HapTIL-S	HapFIL-N1
Ta002153	2001-2020	HapPL-M	HapSIL-L	HapTIL-S	HapFIL-N1
Ta002155	2001-2020	HapPL-M	HapSIL-L	HapTIL-S	HapFIL-L
MP049	Pre-1960	HapPL-M	HapSIL-L	HapTIL-S	HapFIL-N3
Ta000598	2001-2020	HapPL-M	HapSIL-L	HapTIL-S	HapFIL-L
Ta002003	2001-2020	HapPL-M	HapSIL-L	HapTIL-S	HapFIL-N1
Ta002240	2001-2020	HapPL-M	HapSIL-L	HapTIL-S	HapFIL-N1
Ta002004	2001-2020	HapPL-M	HapSIL-L	HapTIL-S	HapFIL-L
Ta002006	2001-2020	HapPL-M	HapSIL-L	HapTIL-S	HapFIL-N2
Ta000669	1981-2000	HapPL-M	HapSIL-L	HapTIL-S	HapFIL-N1
MP095	1981-2000	HapPL-S	HapSIL-L	HapTIL-S	HapFIL-L
Ta000458	2001-2020	HapPL-M	HapSIL-L	HapTIL-S	HapFIL-N1
Ta000181	2001-2020	HapPL-S	HapSIL-L	HapTIL-S	HapFIL-L
MP126	2001-2020	HapPL-S	HapSIL-L	HapTIL-S	HapFIL-L
Ta001426	2001-2020	HapPL-M	HapSIL-L	HapTIL-L	HapFIL-L
Ta000587	2001-2020	HapPL-M	HapSIL-L	HapTIL-S	HapFIL-N1
Ta002452	2001-2020	HapPL-M	HapSIL-L	HapTIL-S	HapFIL-N4
Ta000652	1981-2000	HapPL-M	HapSIL-L	HapTIL-S	HapFIL-N1
Ta001097	1961-1980	HapPL-M	HapSIL-L	HapTIL-S	HapFIL-N1
Ta002422	2001-2020	HapPL-M	HapSIL-L	HapTIL-L	HapFIL-N1
Ta000570	2001-2020	HapPL-M	HapSIL-L	HapTIL-S	HapFIL-N1
Ta002341	2001-2020	HapPL-M	HapSIL-L	HapTIL-L	HapFIL-N1
Ta002342	2001-2020	HapPL-M	HapSIL-L	HapTIL-S	HapFIL-N1
Ta002345	2001-2020	HapPL-M	HapSIL-L	HapTIL-S	HapFIL-L
Ta002463	2001-2020	HapPL-M	HapSIL-L	HapTIL-S	HapFIL-L
Ta002347	2001-2020	HapPL-M	HapSIL-L	HapTIL-S	HapFIL-N4
Ta001201	Pre-1960	HapPL-S	HapSIL-L	HapTIL-S	HapFIL-N1
Ta001594	Pre-1960	HapPL-S	HapSIL-L	HapTIL-S	HapFIL-N4
Ta000818	Pre-1960	HapPL-M	HapSIL-L	HapTIL-S	HapFIL-N1
Ta002178	2001-2020	HapPL-M	HapSIL-L	HapTIL-S	HapFIL-N1
Ta002194	1981-2000	HapPL-M	HapSIL-L	HapTIL-S	HapFIL-N1
Ta002424	2001-2020	HapPL-M	HapSIL-L	HapTIL-S	HapFIL-N1
Ta002425	2001-2020	HapPL-M	HapSIL-L	HapTIL-S	HapFIL-L
Ta002208	1981-2000	HapPL-S	HapSIL-L	HapTIL-S	HapFIL-N1
MP105	1981-2000	HapPL-S	HapSIL-L	HapTIL-S	HapFIL-N3
Ta002162	1981-2000	HapPL-M	HapSIL-L	HapTIL-S	HapFIL-N1
Ta002260	2001-2020	HapPL-M	HapSIL-L	HapTIL-S	HapFIL-N4
Ta000819	1961-1980	HapPL-M	HapSIL-L	HapTIL-S	HapFIL-L
Ta001980	1981-2000	HapPL-M	HapSIL-L	HapTIL-S	HapFIL-N1
Ta001981	1981-2000	HapPL-M	HapSIL-L	HapTIL-S	HapFIL-L
Ta002199	1981-2000	HapPL-M	HapSIL-L	HapTIL-S	HapFIL-N1
Ta002217	2001-2020	HapPL-M	HapSIL-L	HapTIL-S	HapFIL-L
MP067	1961-1980	HapPL-S	HapSIL-L	HapTIL-S	HapFIL-N3
Ta002192	2001-2020	HapPL-M	HapSIL-L	HapTIL-S	HapFIL-N1
Ta002353	2001-2020	HapPL-M	HapSIL-L	HapTIL-S	HapFIL-L
Ta000752	1981-2000	HapPL-M	HapSIL-L	HapTIL-S	HapFIL-N4
Ta002133	2001-2020	HapPL-M	HapSIL-L	HapTIL-S	HapFIL-N4
Ta001209	1981-2000	HapPL-M	HapSIL-L	HapTIL-S	HapFIL-N1
Ta000512	2001-2020	HapPL-M	HapSIL-L	HapTIL-S	HapFIL-N1
Ta001098	1981-2000	HapPL-M	HapSIL-L	HapTIL-S	HapFIL-N1
Ta002410	2001-2020	HapPL-S	HapSIL-L	HapTIL-S	HapFIL-N1
MP131	2001-2020	HapPL-S	HapSIL-L	HapTIL-S	HapFIL-N3
Ta002075	2001-2020	HapPL-S	HapSIL-L	HapTIL-S	HapFIL-N1
Ta000630	1981-2000	HapPL-S	HapSIL-L	HapTIL-S	HapFIL-N1
Ta000516	2001-2020	HapPL-M	HapSIL-L	HapTIL-S	HapFIL-N1
Ta001198	1961-1980	HapPL-M	HapSIL-L	HapTIL-S	HapFIL-N4
Ta002418	2001-2020	HapPL-M	HapSIL-L	HapTIL-S	HapFIL-L
Ta002247	2001-2020	HapPL-M	HapSIL-L	HapTIL-S	HapFIL-N4
Ta002149	2001-2020	HapPL-M	HapSIL-L	HapTIL-S	HapFIL-N4
Ta002147	2001-2020	HapPL-M	HapSIL-L	HapTIL-S	HapFIL-N2
Ta002134	2001-2020	HapPL-M	HapSIL-L	HapTIL-S	HapFIL-L
Ta000470	1981-2000	HapPL-M	HapSIL-L	HapTIL-S	HapFIL-L
Ta000670	1981-2000	HapPL-M	HapSIL-L	HapTIL-S	HapFIL-N1
Ta000693	1981-2000	HapPL-M	HapSIL-L	HapTIL-S	HapFIL-N1
Ta001111	1981-2000	HapPL-M	HapSIL-L	HapTIL-S	HapFIL-N1
Ta001210	1961-1980	HapPL-S	HapSIL-L	HapTIL-S	HapFIL-N1
Ta000553	2001-2020	HapPL-M	HapSIL-L	HapTIL-S	HapFIL-N1
Ta000223	2001-2020	HapPL-S	HapSIL-L	HapTIL-S	HapFIL-N1
Ta000881	2001-2020	HapPL-S	HapSIL-L	HapTIL-S	HapFIL-N2
Ta000965	1961-1980	HapPL-M	HapSIL-L	HapTIL-S	HapFIL-N1
Ta000532	2001-2020	HapPL-S	HapSIL-L	HapTIL-S	HapFIL-N4
Ta000740	1961-1980	HapPL-M	HapSIL-L	HapTIL-S	HapFIL-N1
Ta002070	1981-2000	HapPL-S	HapSIL-L	HapTIL-S	HapFIL-N4
Ta001172	1981-2000	HapPL-M	HapSIL-L	HapTIL-S	HapFIL-N2
MP114	2001-2020	HapPL-S	HapSIL-L	HapTIL-S	HapFIL-L
Ta000902	2001-2020	HapPL-M	HapSIL-L	HapTIL-S	HapFIL-N1
Ta000625	2001-2020	HapPL-M	HapSIL-L	HapTIL-S	HapFIL-N4
Ta000521	2001-2020	HapPL-M	HapSIL-L	HapTIL-S	HapFIL-N2
Ta000183	2001-2020	HapPL-S	HapSIL-L	HapTIL-S	HapFIL-N1
Ta000534	2001-2020	HapPL-M	HapSIL-L	HapTIL-S	HapFIL-N1
Ta000419	1981-2000	HapPL-M	HapSIL-L	HapTIL-S	HapFIL-N1
MP064	1981-2000	HapPL-M	HapSIL-L	HapTIL-S	HapFIL-L
Ta000657	1981-2000	HapPL-M	HapSIL-L	HapTIL-S	HapFIL-N2
MP117	2001-2020	HapPL-S	HapSIL-L	HapTIL-S	HapFIL-L
MP021	Pre-1960	HapPL-M	HapSIL-L	HapTIL-S	HapFIL-L
Ta002357	2001-2020	HapPL-M	HapSIL-L	HapTIL-S	HapFIL-L
Ta002361	2001-2020	HapPL-M	HapSIL-L	HapTIL-S	HapFIL-L
Ta002360	2001-2020	HapPL-M	HapSIL-L	HapTIL-S	HapFIL-L
Ta002359	2001-2020	HapPL-M	HapSIL-L	HapTIL-S	HapFIL-S
Ta000884	2001-2020	HapPL-M	HapSIL-L	HapTIL-S	HapFIL-S
Ta001398	2001-2020	HapPL-M	HapSIL-L	HapTIL-L	HapFIL-L
MP092	1981-2000	HapPL-S	HapSIL-L	HapTIL-S	HapFIL-L
Ta000911	2001-2020	HapPL-M	HapSIL-L	HapTIL-S	HapFIL-L
Ta000697	2001-2020	HapPL-M	HapSIL-L	HapTIL-S	HapFIL-N1
Ta000939	2001-2020	HapPL-M	HapSIL-L	HapTIL-S	HapFIL-S
Ta000974	1961-1980	HapPL-M	HapSIL-L	HapTIL-S	HapFIL-L
Ta002355	2001-2020	HapPL-M	HapSIL-L	HapTIL-S	HapFIL-L
Ta002356	2001-2020	HapPL-M	HapSIL-L	HapTIL-S	HapFIL-L
MP077	1981-2000	HapPL-S	HapSIL-L	HapTIL-S	HapFIL-L
Ta002354	1981-2000	HapPL-M	HapSIL-L	HapTIL-S	HapFIL-L
Ta000184	2001-2020	HapPL-S	HapSIL-L	HapTIL-S	HapFIL-N1
Ta000487	2001-2020	HapPL-M	HapSIL-L	HapTIL-S	HapFIL-L
Ta002419	2001-2020	HapPL-M	HapSIL-L	HapTIL-S	HapFIL-L
Ta002262	2001-2020	HapPL-M	HapSIL-L	HapTIL-S	HapFIL-N1
Ta001554	1961-1980	HapPL-M	HapSIL-L	HapTIL-S	HapFIL-N4
MP023	Pre-1960	HapPL-M	HapSIL-L	HapTIL-S	HapFIL-L
Ta001092	1961-1980	HapPL-M	HapSIL-L	HapTIL-S	HapFIL-N1
Ta000780	Pre-1960	HapPL-S	HapSIL-L	HapTIL-S	HapFIL-L
Ta002400	2001-2020	HapPL-M	HapSIL-L	HapTIL-S	HapFIL-L
Ta002401	2001-2020	HapPL-M	HapSIL-L	HapTIL-S	HapFIL-L
Ta000597	2001-2020	HapPL-M	HapSIL-L	HapTIL-S	HapFIL-N1
Ta002402	2001-2020	HapPL-M	HapSIL-L	HapTIL-L	HapFIL-L
Ta002399	2001-2020	HapPL-M	HapSIL-L	HapTIL-S	HapFIL-L
Ta000225	2001-2020	HapPL-S	HapSIL-L	HapTIL-S	HapFIL-N1
MP083	1981-2000	HapPL-M	HapSIL-L	HapTIL-S	HapFIL-N3
Ta001211	1981-2000	HapPL-M	HapSIL-L	HapTIL-S	HapFIL-N1
MP087	1981-2000	HapPL-S	HapSIL-S	HapTIL-S	HapFIL-N2
MP088	1981-2000	HapPL-S	HapSIL-L	HapTIL-S	HapFIL-N3
Ta000821	1981-2000	HapPL-M	HapSIL-L	HapTIL-S	HapFIL-N2
Ta001103	1981-2000	HapPL-M	HapSIL-L	HapTIL-S	HapFIL-N1
MP071	1961-1980	HapPL-S	HapSIL-L	HapTIL-S	HapFIL-L
Ta001983	1981-2000	HapPL-M	HapSIL-L	HapTIL-S	HapFIL-L
Ta001212	1981-2000	HapPL-M	HapSIL-L	HapTIL-S	HapFIL-N1
Ta000185	1981-2000	HapPL-S	HapSIL-L	HapTIL-S	HapFIL-N1
Ta000839	2001-2020	HapPL-S	HapSIL-L	HapTIL-S	HapFIL-N1
Ta002405	1981-2000	HapPL-M	HapSIL-L	HapTIL-S	HapFIL-N4
Ta002406	1981-2000	HapPL-M	HapSIL-L	HapTIL-L	HapFIL-L
Ta000643	1981-2000	HapPL-S	HapSIL-L	HapTIL-S	HapFIL-N1
Ta000547	1981-2000	HapPL-M	HapSIL-L	HapTIL-S	HapFIL-N1
Ta001178	1981-2000	HapPL-M	HapSIL-L	HapTIL-S	HapFIL-L
MP075	1981-2000	HapPL-S	HapSIL-L	HapTIL-S	HapFIL-L
Ta002030	2001-2020	HapPL-M	HapSIL-L	HapTIL-S	HapFIL-L
Ta001648	1981-2000	HapPL-M	HapSIL-L	HapTIL-S	HapFIL-N1
Ta000578	1981-2000	HapPL-M	HapSIL-L	HapTIL-S	HapFIL-L
Ta000195	2001-2020	HapPL-M	HapSIL-L	HapTIL-S	HapFIL-L
Ta000494	2001-2020	HapPL-M	HapSIL-L	HapTIL-S	HapFIL-L
Ta000186	2001-2020	HapPL-N2	HapSIL-L	HapTIL-S	HapFIL-N4
Ta000491	2001-2020	HapPL-N2	HapSIL-L	HapTIL-S	HapFIL-L
Ta000194	2001-2020	HapPL-N2	HapSIL-L	HapTIL-S	HapFIL-L
MP005	Pre-1960	HapPL-L	HapSIL-L	HapTIL-S	HapFIL-L
Ta000373	1981-2000	HapPL-M	HapSIL-L	HapTIL-S	HapFIL-N1
Ta002125	1961-1980	HapPL-S	HapSIL-L	HapTIL-S	HapFIL-L
Ta002127	2001-2020	HapPL-S	HapSIL-L	HapTIL-S	HapFIL-L
Ta000188	2001-2020	HapPL-S	HapSIL-L	HapTIL-S	HapFIL-L
Ta000198	2001-2020	HapPL-S	HapSIL-L	HapTIL-S	HapFIL-N1
Ta000189	2001-2020	HapPL-M	HapSIL-L	HapTIL-S	HapFIL-L
Ta000500	2001-2020	HapPL-N1	HapSIL-L	HapTIL-S	HapFIL-L
Ta002036	1981-2000	HapPL-M	HapSIL-L	HapTIL-S	HapFIL-L
Ta001344	1981-2000	HapPL-S	HapSIL-L	HapTIL-S	HapFIL-N1
Ta000589	2001-2020	HapPL-M	HapSIL-L	HapTIL-S	HapFIL-L
Ta001464	1981-2000	HapPL-M	HapSIL-L	HapTIL-S	HapFIL-L
Ta000709	1961-1980	HapPL-S	HapSIL-L	HapTIL-S	HapFIL-S
Ta002374	2001-2020	HapPL-M	HapSIL-L	HapTIL-S	HapFIL-L
Ta002377	2001-2020	HapPL-M	HapSIL-L	HapTIL-S	HapFIL-L
Ta002378	2001-2020	HapPL-M	HapSIL-L	HapTIL-S	HapFIL-N4
Ta001170	2001-2020	HapPL-M	HapSIL-L	HapTIL-S	HapFIL-L
Ta000953	2001-2020	HapPL-M	HapSIL-L	HapTIL-S	HapFIL-L
Ta002407	2001-2020	HapPL-M	HapSIL-L	HapTIL-S	HapFIL-L
Ta002408	2001-2020	HapPL-S	HapSIL-L	HapTIL-S	HapFIL-N1
Ta000033	2001-2020	HapPL-M	HapSIL-L	HapTIL-S	HapFIL-L
MP124	2001-2020	HapPL-M	HapSIL-L	HapTIL-S	HapFIL-L
Ta000557	2001-2020	HapPL-M	HapSIL-L	HapTIL-S	HapFIL-N1
MP110	2001-2020	HapPL-S	HapSIL-L	HapTIL-S	HapFIL-N3
Ta000372	1981-2000	HapPL-M	HapSIL-L	HapTIL-S	HapFIL-N1
Ta002201	2001-2020	HapPL-M	HapSIL-L	HapTIL-S	HapFIL-L
Ta000566	2001-2020	HapPL-M	HapSIL-L	HapTIL-S	HapFIL-N1
MP009	1961-1980	HapPL-S	HapSIL-L	HapTIL-S	HapFIL-L
MP011	1961-1980	HapPL-S	HapSIL-L	HapTIL-S	HapFIL-L
Ta001094	1961-1980	HapPL-M	HapSIL-L	HapTIL-S	HapFIL-L
Ta001561	1961-1980	HapPL-M	HapSIL-L	HapTIL-S	HapFIL-N1
Ta001419	1981-2000	HapPL-M	HapSIL-L	HapTIL-S	HapFIL-N2
MP026	Pre-1960	HapPL-S	HapSIL-L	HapTIL-S	HapFIL-L
Ta000631	2001-2020	HapPL-M	HapSIL-L	HapTIL-S	HapFIL-N2
Ta000599	2001-2020	HapPL-M	HapSIL-L	HapTIL-S	HapFIL-N2
Ta002239	2001-2020	HapPL-M	HapSIL-L	HapTIL-S	HapFIL-N1
Ta002141	2001-2020	HapPL-M	HapSIL-L	HapTIL-S	HapFIL-N2
Ta002302	2001-2020	HapPL-M	HapSIL-L	HapTIL-S	HapFIL-N1
MP129	2001-2020	HapPL-L	HapSIL-L	HapTIL-S	HapFIL-L
Ta000893	2001-2020	HapPL-N2	HapSIL-L	HapTIL-S	HapFIL-N2
Ta000120	2001-2020	HapPL-M	HapSIL-L	HapTIL-S	HapFIL-N1
Ta002107	2001-2020	HapPL-M	HapSIL-L	HapTIL-S	HapFIL-N1
Ta000580	2001-2020	HapPL-M	HapSIL-L	HapTIL-S	HapFIL-N1
Ta000662	1981-2000	HapPL-M	HapSIL-L	HapTIL-S	HapFIL-L
Ta002225	Pre-1960	HapPL-M	HapSIL-L	HapTIL-S	HapFIL-L
Ta002264	2001-2020	HapPL-M	HapSIL-L	HapTIL-S	HapFIL-N1
Ta000898	2001-2020	HapPL-S	HapSIL-L	HapTIL-S	HapFIL-N1
Ta002282	2001-2020	HapPL-M	HapSIL-L	HapTIL-S	HapFIL-N1
Ta002281	2001-2020	HapPL-M	HapSIL-L	HapTIL-S	HapFIL-N4
Ta002241	2001-2020	HapPL-M	HapSIL-L	HapTIL-S	HapFIL-N4
Ta002271	2001-2020	HapPL-M	HapSIL-L	HapTIL-S	HapFIL-N2
Ta002272	2001-2020	HapPL-M	HapSIL-L	HapTIL-S	HapFIL-N1
Ta000698	2001-2020	HapPL-L	HapSIL-L	HapTIL-S	HapFIL-L
MP145	1981-2000	HapPL-S	HapSIL-S	HapTIL-S	HapFIL-L
Ta000544	2001-2020	HapPL-M	HapSIL-L	HapTIL-S	HapFIL-N1
Ta000227	2001-2020	HapPL-M	HapSIL-L	HapTIL-S	HapFIL-N1
Ta002054	2001-2020	HapPL-M	HapSIL-L	HapTIL-S	HapFIL-L
Ta002421	2001-2020	HapPL-M	HapSIL-L	HapTIL-S	HapFIL-N1
Ta001109	2001-2020	HapPL-S	HapSIL-L	HapTIL-S	HapFIL-N1
Ta002069	2001-2020	HapPL-M	HapSIL-L	HapTIL-S	HapFIL-L
Ta002175	2001-2020	HapPL-M	HapSIL-L	HapTIL-S	HapFIL-L
MP082	1981-2000	HapPL-S	HapSIL-S	HapTIL-S	HapFIL-L
Ta001113	1981-2000	HapPL-M	HapSIL-L	HapTIL-S	HapFIL-N1
MP113	2001-2020	HapPL-S	HapSIL-L	HapTIL-S	HapFIL-N3
MP119	2001-2020	HapPL-S	HapSIL-L	HapTIL-S	HapFIL-N3
Ta001095	2001-2020	HapPL-M	HapSIL-L	HapTIL-S	HapFIL-N1
Ta000847	2001-2020	HapPL-M	HapSIL-L	HapTIL-S	HapFIL-L
Ta000642	2001-2020	HapPL-S	HapSIL-L	HapTIL-S	HapFIL-N1
Ta000556	2001-2020	HapPL-M	HapSIL-L	HapTIL-S	HapFIL-N1
Ta002409	2001-2020	HapPL-S	HapSIL-L	HapTIL-S	HapFIL-L
Ta000552	2001-2020	HapPL-M	HapSIL-L	HapTIL-S	HapFIL-L
Ta001035	2001-2020	HapPL-M	HapSIL-L	HapTIL-S	HapFIL-N1
Ta001096	2001-2020	HapPL-M	HapSIL-L	HapTIL-S	HapFIL-N1
Ta002068	2001-2020	HapPL-M	HapSIL-L	HapTIL-S	HapFIL-L
Ta002104	2001-2020	HapPL-S	HapSIL-L	HapTIL-S	HapFIL-N1
Ta000824	2001-2020	HapPL-M	HapSIL-L	HapTIL-S	HapFIL-N1
Ta001396	2001-2020	HapPL-M	HapSIL-L	HapTIL-S	HapFIL-L
Ta000601	2001-2020	HapPL-M	HapSIL-L	HapTIL-S	HapFIL-N2
Ta000900	2001-2020	HapPL-M	HapSIL-L	HapTIL-S	HapFIL-N1
Ta000785	Pre-1960	HapPL-S	HapSIL-L	HapTIL-S	HapFIL-N4

## Sheet: Table S8
Table S8 The phenotypic data for the varieties from the seven continents/regions
Trait	Type	mean	groups	SD	ymax	ymin
Peduncle length	Africa	47.8814	bc	6.49728	54.3786	41.3841
	Asia (except Middle East)	46.8282	c	7.5421	54.3703	39.2861
	Europe	52.8779	a	7.91729	60.7952	44.9606
	Middle East	50.9891	ab	5.82624	56.8154	45.1629
	North America	51.9454	a	6.93536	58.8807	45.01
	Oceania	52.3874	a	4.60462	56.9921	47.7828
	South America	52.2286	a	5.47704	57.7056	46.7515
Seconde internode length	Africa	26.7116	c	3.53961	30.2512	23.172
	Asia (except Middle East)	28.8514	ab	4.26864	33.1201	24.5828
	Europe	27.8638	bc	3.61399	31.4778	24.2499
	Middle East	28.7894	ab	2.94046	31.7299	25.8489
	North America	27.8308	bc	4.0647	31.8955	23.7661
	Oceania	30.1058	a	1.91562	32.0214	28.1902
	South America	28.2363	abc	3.69883	31.9351	24.5375
Third internode length	Africa	19.6937	c	2.94316	22.6368	16.7505
	Asia (except Middle East)	21.8638	b	3.98522	25.849	17.8786
	Europe	21.6338	b	3.06432	24.6981	18.5695
	Middle East	23.0809	a	2.11288	25.1938	20.968
	North America	21.6096	b	3.35827	24.9679	18.2514
	Oceania	21.6537	b	1.82144	23.4752	19.8323
	South America	20.6725	bc	3.05193	23.7244	17.6205
Fourth internode length	Africa	14.5233	c	2.70606	17.2294	11.8172
	Asia (except Middle East)	17.0389	ab	3.96315	21.002	13.0757
	Europe	17.887	a	3.49425	21.3812	14.3927
	Middle East	18.2275	a	2.91886	21.1464	15.3086
	North America	16.9489	ab	3.53522	20.4841	13.4137
	Oceania	16.0226	bc	1.91235	17.9349	14.1102
	South America	16.1454	b	3.07918	19.2246	13.0663
Main shoot length	Africa	121.596	c	16.1958	137.792	105.4
	Asia (except Middle East)	130.677	b	20.5535	151.23	110.123
	Europe	136.832	a	17.3932	154.225	119.439
	Middle East	134.273	ab	12.3599	146.633	121.913
	North America	133.392	ab	17.2467	150.638	116.145
	Oceania	132.129	ab	9.72683	141.856	122.402
	South America	134.513	ab	16.6905	151.204	117.823
Longest tiller length	Africa	123.739	c	15.2084	138.947	108.53
	Asia (except Middle East)	134.798	b	22.7015	157.499	112.096
	Europe	142.465	a	20.9145	163.379	121.55
	Middle East	139.091	ab	13.3989	152.49	125.692
	North America	138.503	ab	19.9149	158.418	118.588
	Oceania	136.466	ab	12.5101	148.976	123.956
	South America	135.706	ab	16.758	152.464	118.948
Shortest tiller length	Africa	98.0009	c	14.279	112.28	83.7219
	Asia (except Middle East)	108.116	b	17.3367	125.453	90.7794
	Europe	114.14	a	17.3159	131.456	96.8241
	Middle East	108.885	ab	11.6956	120.581	97.1894
	North America	109.881	ab	16.9003	126.782	92.981
	Oceania	107.625	b	11.3987	119.024	96.2267
	South America	108.967	ab	14.8721	123.839	94.0947
Longest-Shortest tiller length	Africa	25.6589	b	4.12643	29.7853	21.5325
	Asia (except Middle East)	26.5754	b	6.78703	33.3624	19.7883
	Europe	28.28	ab	5.82876	34.1088	22.4512
	Middle East	30.1102	a	3.91418	34.0244	26.196
	North America	28.5414	ab	5.27122	33.8126	23.2702
	Oceania	28.8352	ab	3.71451	32.5497	25.1207
	South America	26.7253	b	5.21827	31.9436	21.5071

## Sheet: Table S9
Table S9 The phenotypic data of the haplotypes of the four major loci for the length of the four internodes
Haplotype type	accession number	mean	max	min	SD	Type	P value
HapPL-S	148	49.2673	65.1561	30.47	7.60383	HapPL-S-HapPL-M	0.251153
HapPL-M	62	48.5295	65.8638	33.445	6.21659	HapPL-S-HapPL-L	7.09942e-07
HapPL-L	96	53.8431	67.755	37.9184	6.04286	HapPL-M-HapPL-L	1.92488e-07
HapSIL-L	289	28.609	36.971	17.0033	3.37492	HapSIL-L-HapSIL-S	7.58558e-10
HapSIL-S	15	22.9274	29.4845	13.9764	4.3507
HapTIL-L	18	21.8662	25.7641	16.83	2.55412	HapTIL-L-HapTIL-S	0.354093
HapTIL-S	287	21.5705	28.2495	9.36	3.27562
HapFIL-L	277	17.5383	25.6026	8.12572	3.01487	HapFIL-L-HapFIL-S	1.17129e-19
HapFIL-S	28	11.6913	18.8553	6.20982	3.36274

## Sheet: Table S10
Table S10 The distribution of haplotypes of the four internodes in 306 worldwide accessions
Trait	Type	Number			Percentage
		HapPL-S	HapPL-M	HapPL-L	HapPL-S	HapPL-L	HapPL-M
Peduncle length	Africa	14	9	6	0.482759	0.310345	0.206897
	Asia	20	14	36	0.285714	0.2	0.514286
	Europe	40	30	7	0.519481	0.38961	0.0909091
	Middle East	23	14	6	0.534884	0.325581	0.139535
	North America	14	13	1	0.5	0.464286	0.0357143
	Oceania	12	5	0	0.705882	0.294118	0
	South America	25	11	6	0.595238	0.261905	0.142857
	ALL	148	96	62	0.48366	0.313725	0.202614
Second internode length	Type	HapSIL-S	HapSIL-L		HapSIL-S	HapSIL-L
	Africa	3	26		0.103448	0.896552
	Asia	2	66		0.0294118	0.970588
	Europe	1	76		0.012987	0.987013
	Middle East	2	41		0.0465116	0.953488
	North America	2	26		0.0714286	0.928571
	Oceania	0	17		0	1
	South America	5	37		0.119048	0.880952
	ALL	15	289		0.0493421	0.950658
Third internode length	Type	HapTIL-S	HapTIL-L		HapTIL-S	HapTIL-L
	Africa	27	2		0.931034	0.0689655
	Asia	69	1		0.985714	0.0142857
	Europe	74	3		0.961039	0.038961
	Middle East	37	5		0.880952	0.119048
	North America	24	4		0.857143	0.142857
	Oceania	17	0		1	0
	South America	39	3		0.928571	0.0714286
	ALL	287	18		0.940984	0.0590164
Fourth internode length	Type	HapFIL-S	HapFIL-L		HapFIL-S	HapFIL-L
	Africa	27	2		0.931034	0.0689655
	Asia	61	9		0.871429	0.128571
	Europe	71	6		0.922078	0.0779221
	Middle East	43	0		1	0
	North America	24	4		0.857143	0.142857
	Oceania	17	0		1	0
	South America	34	7		0.829268	0.170732
	ALL	277	28		0.908197	0.0918033

[truncated: 11 more sheets: Table S11, Table S12, Table S13, Table S14, Table S15, Table S16, Table S17, Table S18, Table S19, Table S20, Table S21]
